# Supplementary material for: A specialized MreB-dependent cell wall biosynthetic complex mediates the formation of stalk-specific peptidoglycan in Caulobacter crescentus
Source: PLoS Genet. 2019 Feb 1;15(2):e1007897. doi: 10.1371/journal.pgen.1007897 (PMC6373972; doi:10.1371/journal.pgen.1007897)
Supplement: S1 File — (XLSX) [file pgen.1007897.s020.xlsx]

## Sheet: WT body and stalk lengths
Cell body and stalk length measurements at different time points of phosphate starvation
PYE		8h P-		18h P-		28h P-		40h P-
Cell body	Stalk	Cell body	Stalk	Cell body	Stalk	Cell body	Stalk	Cell body	Stalk
2.21869	1.1801	3.47607	2.46079	4.23787	5.27524	3.03193	6.28416	5.87129	16.4399
2.88016	0.832	3.86581	4.70231	3.34469	4.42405	5.74491	8.01312	6.60837	15.2164
3.02184	0.96	3.22476	3.08623	4.93766	7.9453	5.02967	9.26364	5.77708	14.2595
3.43635	1.3786	4.25031	4.75663	4.22189	6.97311	4.53187	10.6221	4.07429	13.5779
2.57409	1.01193	3.08213	3.3619	3.21641	6.17765	5.02711	9.25198	3.60184	7.40251
3.12917	1.48447	4.28327	3.7033	3.78872	8.18666	5.27716	10.6738	3.58516	6.93976
3.05404	1.19047	2.93533	3.72115	2.74404	3.77119	4.7807	10.4561	6.34988	17.3643
2.64251	1.43822	3.53671	2.62914	5.43271	8.7703	4.38229	10.347	3.83235	13.329
1.984	1.47339	4.3734	4.18608	3.35631	5.28053	3.98395	8.22144	4.44247	14.5899
2.75406	0.8196	5.65868	3.0794	2.48737	4.35572	4.55495	11.4198	3.64048	9.29084
1.78175	0.834458	3.71417	3.96146	4.23669	6.88455	3.35469	8.68472	3.52913	11.4491
2.89567	0.870494	3.52379	4.0663	3.77898	6.85451	4.92974	7.82142	3.38408	6.50846
2.89646	0.861032	4.27699	3.00315	5.22766	6.11842	5.82825	13.9382	7.19273	7.57728
2.5533	1.344	3.00729	3.39842	5.70591	9.80011	3.47069	10.6926	3.32864	5.86796
2.01673	1.2959	3.52458	2.17463	3.55857	6.193	4.39908	10.5031	5.95117	6.42162
2.81123	0.96	3.523	1.46083	2.8803	9.8011	4.92433	12.6025	5.06965	14.8713
3.01566	1.33175	4.08855	2.17982	2.74429	3.73458	4.21308	10.5858	6.7883	11.6044
2.39104	0.976918	3.46151	4.70721	3.29309	4.90015	5.37235	14.7177	4.17108	13.2799
2.26221	1.14487	5.14431	2.71455	2.89843	3.46805	3.50232	8.37744	6.55504	13.9266
2.80839	1.1011	3.94342	3.4025	2.59438	3.34993	3.74126	4.61759	2.97628	7.42407
2.23625	0.999712	2.61222	3.20281	5.33352	8.54237	2.8356	7.4974	3.66407	6.56099
2.75503	1.17663	2.95717	2.74496	2.81336	5.2391	5.32221	12.0258	4.34066	11.7259
2.49785	1.26228	3.23751	2.64014	4.28604	5.83416	4.0081	9.14389	3.49362	9.37624
2.13288	0.778594	3.2068	2.14018	4.17828	8.2218	3.61991	9.20382	7.3505	15.3864
2.22621	1.4886	3.19989	3.54938	6.08325	9.42846	6.39504	11.4005	3.81691	11.1858
2.62489	1.46223	3.61643	3.40124	2.8013	3.22248	3.6979	10.2786	5.98402	18.6369
2.8009	1.43822	4.50877	2.46034	5.17207	10.9501	2.89112	6.58988	3.51516	8.02304
2.18931	1.23106	3.65552	3.51998	2.95382	3.38227	3.21243	9.3428	5.46365	15.8753
1.61959	1.06517	2.72961	3.50299	2.92231	5.02047	4.49271	7.13383	4.10346	12.498
2.71165	0.889116	2.25644	2.70883	2.94303	4.13966	3.19666	7.67419	5.73597	15.0346
2.27948	0.465927	2.76745	1.64045	4.08746	6.1209	3.26033	11.2053	3.77645	8.98802
2.37531	1.49272	4.44343	2.78676	3.68499	6.2981	5.16435	10.9383	6.13034	17.1505
2.52794	1.52126	2.92267	2.14393	2.77377	3.80657	3.98949	13.653	2.80723	9.97439
2.51036	1.10481	2.59172	2.6792	4.00928	8.09337	2.75331	9.27084	2.9869	8.79402
2.9203	0.976918	2.74594	2.89792	3.52655	8.17306	3.87656	10.3528	3.82353	9.75065
2.64649	0.993547	4.52899	3.77306	3.35283	6.61457	3.26482	6.69366	3.45865	10.596
2.30371	0.995606	3.43956	3.65864	4.81356	4.79922	3.18791	8.07963	6.67662	9.69269
2.52703	1.43822	3.44219	2.28436	3.34543	7.51361	2.87293	5.19643	3.77673	11.1939
3.19691	1.36816	3.30932	3.56463	3.2886	5.55146	3.46052	8.93601	6.61575	15.2825
2.99425	1.38157	3.05142	3.73658	4.73598	5.10958	3.281	3.54452	7.31297	15.9648
2.37381	1.58973	3.55812	3.77236	4.39956	7.74146	3.66925	7.98522	5.04485	12.1909
2.58282	1.17663	3.82605	3.72196	5.68164	7.40891	2.75885	9.07616	4.13562	13.6742
2.5597	0.995606	4.00797	2.91481	2.6756	2.2916	4.56968	12.9959	3.08623	11.2036
2.68261	1.088	2.95695	3.23445	2.33576	3.4739	3.97785	8.15677	2.68563	9.79112
2.43861	0.746362	3.86985	3.41532	3.61252	6.66854	4.22427	6.91472	6.44603	15.8646
2.45759	0.979012	4.1904	3.00868	3.16423	4.44814	3.55891	7.26969	5.05543	14.9481
2.46187	1.34587	3.17709	1.98111	3.82805	8.31434	2.31365	5.30591	2.496	4.50396
2.51804	0.861032	2.79222	1.31137	2.64442	3.5563	2.89008	5.20623	5.38841	12.5154
2.20302	1.17488	2.26642	1.5715	3.51194	8.54117	4.61303	4.58417	5.27183	16.8112
2.83181	1.05552	2.6083	2.7413	2.66187	5.41569	2.80221	6.44113	3.18247	6.43696
2.38985	1.23106	4.44688	2.62046	3.8558	7.2841	2.9181	7.80535	4.43367	13.607
2.96562	0.889116	2.57929	1.408	3.15029	6.5179	4.1008	6.34659	4.36916	18.8583
2.7173	1.06517	4.14268	5.39554	3.82835	8.18641	4.49629	5.41659	3.55083	12.6464
2.60963	1.16789	4.32682	5.2036	5.29027	7.48337	3.40346	10.1889	3.72223	11.3107
2.54468	0.993547	3.07292	2.20884	4.45319	7.01799	3.86143	9.02051	4.29696	14.7066
2.78645	1.81635	3.33325	3.01135	3.17023	4.57676	3.18545	7.5591	5.82629	17.4158
2.81316	1.04184	4.38265	2.62012	3.28414	3.95358	3.29483	7.41711	4.7462	13.9475
2.7237	1.70413	3.96582	3.68201	2.65755	3.16996	5.10473	13.5881	3.15459	9.81651
2.10775	1.03395	3.26805	2.89594	3.1909	4.34208	6.02909	13.9867	2.6117	6.96042
3.71349	0.891417	2.81922	3.17785	2.9723	3.54309	4.49961	10.5141	4.14647	11.2317
2.16768	0.889116	2.3179	3.33919	2.27162	3.776	5.07516	10.8225	4.02311	10.4541
1.78589	1.03197	4.09585	3.60629	3.68345	6.71118	4.55998	11.1158	2.73412	7.78334
3.05731	0.909611	4.95188	5.26399	4.99999	8.71334	3.49506	5.82958	3.96039	12.2553
2.80666	1.14487	4.42817	4.13863	2.51304	4.3732	4.60778	8.5121	4.43221	16.3364
2.82041	1.48204	3.56141	3.7768	2.50708	7.11081	3.66116	8.18295	7.39646	9.2196
2.70483	1.03197	3.98312	3.32349	2.74193	2.02139	2.77901	7.2191	2.94862	8.8064
2.65662	1.216	2.81761	1.52743	2.32829	4.6023	4.1767	6.77896	6.38314	12.6822
2.95732	1.43108	3.4967	4.07091	2.7481	1.97395	3.09248	7.79892	2.8519	9.9186
2.21311	1.11771	2.86841	2.98792	4.24614	6.46355	3.88546	8.15712	3.39183	15.8532
2.63851	1.0955	4.12365	2.86447	5.06594	10.9685	3.44245	7.8151	4.52515	15.7386
2.06077	1.1801	3.43148	2.86256	4.10668	6.65206	6.09259	8.55702	4.899	10.9137
2.68345	1.0955	3.52115	1.45942	3.91556	6.26664	4.14782	8.73267	4.58744	13.6779
2.63794	1.03395	4.77961	4.01823	3.88439	7.23417	3.6095	9.31453	4.44767	10.6158
2.44188	0.809543	3.2875	2.9152	3.26972	6.11677	4.08324	8.18989	5.91067	11.4877
2.38603	0.729712	2.70644	3.18486	5.44145	7.799	2.96568	8.67146	3.81548	12.7676
3.32172	1.15378	2.99528	3.11919	3.53852	4.54021	4.56136	12.3172	4.04118	9.5304
2.69146	1.04968	3.33902	2.33237	3.78048	5.04666	2.24021	6.74469	4.992	16.8949
2.75022	1.26065	4.43046	3.14424	3.76972	7.22428	3.91126	7.93549	6.81052	19.0213
2.73232	0.916341	3.29132	1.57455	3.58854	5.5034	4.21632	9.32493	4.145	10.2589
2.74849	0.968496	4.96808	2.8551	3.00761	4.30039	2.90455	6.8909	4.81342	14.1497
2.57295	1.21431	4.36458	3.70556	4.20549	6.13872	3.14601	5.5607	2.48341	4.64377
2.40595	1.11954	2.61174	1.92317	2.78001	5.77269	4.33234	5.96323	4.71019	14.6714
2.31852	1.47755	4.20207	3.60512	3.53538	6.5413	3.17143	7.88716	4.15786	12.9078
2.71549	1.344	2.90559	1.56873	2.44688	4.31466	3.25778	7.54326	7.08671	14.5964
2.6162	1.55855	3.70378	3.51078	3.6399	6.50819	3.80691	8.82774	4.68347	13.8639
1.89094	1.31939	2.7032	3.38705	3.79417	7.58127	5.56409	12.7893	6.34805	10.335
1.98878	0.905097	3.27189	3.6751	2.6388	5.27759	4.16721	9.51561	3.50811	10.6241
2.57315	1.01193	3.2079	2.61415	3.16247	4.43423	4.0349	10.64	5.58243	10.8971
2.67342	0.931854	4.0279	3.70341	3.90324	10.2716	2.77875	7.20527	3.93022	13.6765
2.91373	1.06517	3.03225	3.51979	3.9139	4.44439	4.14726	10.6115	2.98504	8.48587
1.98512	1.152	4.75102	1.85233	3.0867	2.94869	3.26986	9.30156	7.04757	10.0233
2.18867	1.08988	3.11164	1.84099	3.24471	4.0985	4.09483	11.1223	4.88161	17.0012
2.57622	1.53163	3.65579	3.50084	3.41565	3.71653	3.14621	6.47083	4.5397	13.4451
2.56672	1.08988	3.41136	4.67278	2.92092	3.93535	5.38876	11.5645	5.52669	15.0595
2.17063	0.870494	4.33268	4.43367	2.83331	3.19385	4.6019	10.6122	4.76107	13.0476
2.71213	1.13228	4.26106	3.12086	2.62091	2.20459	4.5178	9.76091	5.72909	9.70849
2.47417	1.40509	2.7345	2.03373	3.39083	3.60432	5.51329	10.1139	4.48889	11.4439
2.73883	0.832	5.47065	4.04077	3.92736	5.65781	3.97222	8.52868	5.62637	11.2506
2.10401	1.30535	3.85421	4.36795	2.10487	3.67791	4.31312	13.0317	5.57045	15.4309
2.46763	1.2959	2.71566	2.64012	2.33303	3.05169	4.54342	9.63825	6.49372	13.5277
2.07168	1.0955	3.57433	3.1177	3.57467	5.77033	4.18804	11.4621	6.49758	13.3288
2.48721	1.23106					4.50768	12.9276	4.57925	10.7274
2.87343	1.08988					3.59299	10.4336	4.68176	12.1033
2.14926	1.4941					3.07978	10.0606
2.61314	1.13228					3.54455	7.55649
2.5374	1.28					3.99356	9.0388
2.34452	0.715542
2.36482	1.1801
2.55595	1.14153

## Sheet: Synthetic enzymes
Stalk length measurements for mutants in PG biosynthetic components
WT	ΔPbpC	Δpbp1A ΔpbpC ΔpbpY ΔpbpZ	ΔpbpX	Δpbp1A ΔpbpY ΔpbpZ	ΔltdD	ΔldtDX	ΔldtX
10.6934	4.58498	8.10026	10.0105	12.2854	7.54091	8.86554	9.76188
11.0043	3.04316	8.91606	5.60661	9.40484	10.2852	7.53875	5.85582
2.13769	4.18043	8.26895	11.3919	7.4567	7.76601	13.0454	7.75536
6.37349	5.22157	8.82363	8.4088	4.02798	6.03211	8.40718	7.5432
8.12129	6.64487	9.64985	10.9649	4.39613	4.88073	6.2108	5.29925
2.65498	1.67992	9.17297	7.97888	11.5074	7.82717	4.933	7.36056
2.77055	5.27971	8.25736	7.75961	11.659	7.17252	8.79814	7.00404
1.26228	4.61706	4.26954	10.1387	7.77894	9.01724	9.80402	4.26469
2.50369	6.07682	8.50947	3.60015	6.22011	4.86423	8.0081	5.48159
4.35496	6.18696	7.215	3.47668	9.62342	4.6527	9.05513	6.27242
3.46171	2.77653	7.13233	5.17932	9.08595	8.54847	9.836	8.25541
2.74925	3.36562	5.70665	5.14623	9.36825	5.97956	7.55673	3.38796
9.78455	5.53138	7.9136	11.4096	8.2248	6.03838	11.706	5.36021
10.0413	5.29815	6.78876	8.73196	5.67306	7.35943	9.13739	7.49465
5.8315	6.56537	5.02524	9.77102	9.96267	8.60713	6.3344	4.3595
7.40837	5.34465	4.85944	6.84184	5.21892	7.42765	6.494	5.09895
6.68669	2.03295	4.93222	5.86756	8.16786	8.34641	6.6395	5.79982
3.61765	6.32497	5.89385	8.98421	7.0681	7.08127	8.33446	4.45226
7.99278	4.30414	5.51316	8.27687	9.46107	5.37853	6.07901	3.18445
9.73735	4.98498	5.59824	8.19456	4.44746	7.3942	5.95892	2.73513
6.96829	6.37842	7.19046	3.79862	9.08278	3.72948	7.61021	7.71224
1.94158	5.07746	5.66429	6.44845	11.0057	9.09506	5.96268	6.21713
2.81722	6.0041	6.10547	5.80386	9.47083	8.84462	8.88645	9.40633
3.86052	3.32071	9.79541	6.77762	9.65195	6.63684	5.60213	8.29826
7.68656	5.20807	8.58044	9.7196	8.11184	6.98461	6.05995	9.36929
5.84842	5.11922	5.88528	7.243	5.78677	5.77208	8.57091	4.48971
6.70693	6.26068	9.05159	5.42175	3.74352	10.4927	8.29919	8.50276
5.2597	5.66514	4.21892	5.56967	10.9545	10.4858	9.2619	6.56135
5.44683	3.43493	3.98325	5.83031	12.7293	6.37362	12.3778	8.16653
11.6656	6.59412	6.57767	6.69956	13.8354	8.46138	7.24719	9.22166
3.63854	9.06665	8.53218	7.50743	14.3089	8.04371	9.42273	7.26306
2.18445	6.25035	6.42337	7.30113	6.36854	10.3014	6.34195	6.47628
1.56898	5.47758	6.01031	4.26697	8.50587	7.02172	9.46254	9.96429
9.11212	6.66266	7.20818	6.57207	10.3086	6.78502	10.3701	5.39604
3.69124	4.48188	11.3602	4.98261	8.42314	9.62207	10.1631	6.87149
6.61913	4.20479	8.46525	3.6106	6.06845	6.94172	11.0768	8.33368
7.99464	5.79679	6.52993	5.08581	7.37697	5.75041	5.95735	4.87235
5.38461	7.29107	5.68369	4.68393	8.78407	5.64846	6.64081	5.03358
3.63372	9.60849	5.68307	4.58826	6.71545	10.8304	7.16332	5.44916
7.35771	5.43025	3.49769	6.16459	9.44941	4.13983	8.43361	3.69063
5.82337	3.90821	3.91037	7.47533	4.35052	3.33389	7.5016	5.94438
2.14334	5.27631	3.75384	5.92486	5.05765	4.63598	8.64042	4.01893
7.36764	6.72724	2.97155	8.45008	4.28366	9.91924	7.24657	7.94544
3.45071	3.80021	7.03503	6.61323	3.33779	8.06905	6.68183	7.9655
3.51026	5.3645	10.8962	9.23962	12.5265	9.35847	5.41573	7.725
6.88601	7.39028	7.85693	4.5943	7.52804	3.54568	7.48216	5.84187
3.47463	8.37733	7.03924	7.43218	9.13437	6.24198	7.94652	7.92395
4.35996	7.98243	7.38581	9.25524	13.1984	6.81533	12.2224	6.76255
7.7013	4.23409	8.40995	2.10557	7.78757	5.15304	6.96583	5.10204
8.67036	5.45791	7.46745	9.6857	3.8898	3.68434	5.56695	4.77185
7.70484	5.22394	9.40651	9.572	2.80747	9.95285	6.75583	9.77662
6.9638	6.10805	7.87452	11.3074	7.0593	6.80976	9.061	8.83269
9.5011	2.72037	6.78917	5.66972	7.41645	6.71773	11.0748	5.40746
7.78361	3.91449	4.74416	10.8586	1.46223	7.31659	8.62286	8.00346
11.4117	4.86498	4.59257	10.1958	11.5382	10.3074	8.2627	7.11672
7.77281	6.44364	7.7867	6.8312	9.99673	6.24886	10.7922	7.53047
8.54497	2.45348	7.78773	5.25783	5.0059	4.49165	7.65689	6.50766
7.22353	5.04482	7.92941	6.05395	5.92854	6.71518	6.31911	5.38026
10.7609	4.50682	6.11628	8.13961	8.10135	3.71916	9.28212	3.39477
7.38015	9.00386	4.3438	5.27293	7.09178	6.17171	10.183	7.34578
7.12	7.1919	7.29871	12.3057	10.5013	6.93105	10.1198	3.83636
7.11187	3.88106	9.07436	8.62603	5.7153	7.39792	7.66839	7.12285
5.04954	8.68913	2.58971	5.8251	11.8971	6.61346	12.0773	8.69575
7.09723	7.40742	8.91257	4.32316	8.9367	3.77965	7.17776	10.3424
6.86589	7.143	7.07226	6.9492	7.45523	5.80015	5.55234	9.44671
7.45236	10.5063	6.58339	3.73949	6.83468	9.58563	10.6244	6.04361
10.3016	4.24853	5.76682	3.43455	5.99438	5.57694	7.88204	6.39504
10.3914	5.88535	2.12561	5.87042	12.3105	7.65398	5.4239	9.08832
11.2753	5.77279	6.10907	5.2222	11.3821	10.1715	8.96425	4.94443
6.88629	4.95029	5.80057	6.47418	5.53115	5.33387	3.58426	5.34123
7.22325	5.32315	1.86685	7.87125	8.65971	7.31919	4.57732	9.93923
3.54203	3.69279	6.95812	10.7215	9.47799	6.76482	3.6494	13.7248
8.46125	3.02724	3.53629	10.0128	5.47407	9.51757	4.58535	9.59887
10.9356	4.53717	5.2917	5.12962	8.21176	8.31884	8.37662	9.28735
5.47105	5.41349	5.36255	5.37654	5.07788	7.80127	8.36493	10.9654
7.1051	6.48891	9.17152	6.27937	10.9135	8.99647	5.99261	8.99442
6.46477	6.64973	8.04893	8.90949	8.30331	9.3667	4.93773	6.81968
4.72658	3.68988	6.97732	6.55345	9.80336	9.52162	2.22624	9.57307
9.14056	3.48727	6.68491	10.89	10.3152	10.0263	2.65504	7.13656
8.62174	4.39545	5.3559	7.26516	11.0103	6.87988	2.20566	6.70137
5.9603	5.25273	7.52881	9.97081	9.01079	8.49591	9.92572	9.67125
3.16648	3.90014	4.78338	9.21601	5.36843	6.56164	9.42967	3.70458
6.36182	4.13554	7.76678	12.3839	6.25748	5.87058	7.44058	5.17005
4.95066	5.43111	4.94007	9.92892	12.0393	8.79207	8.46045	7.00818
9.23286	6.56021	7.66576	11.5692	6.76316	6.68501	8.79142	5.07982
8.65697	6.24307	8.26234	4.59731	6.48196	4.35412	9.5157	4.52078
6.96704	6.33249	8.77325	5.81737	6.37354	8.67796	10.658	8.4448
13.6116	6.22808	10.4792	7.96947	5.31258	9.69214	7.02543	4.70422
9.08457	6.85304	8.79658	10.6533	4.84917	6.46696	10.8184	7.36883
11.4672	6.25389	9.35911	9.10233	10.5617	3.0692	3.87021	9.29381
4.94721	5.05484	6.13898	9.39761	3.93506	4.55011	8.00404	7.52597
7.92238	4.06461	5.18084	4.79797	8.95697	7.25973	8.7294	6.16746
11.3509	7.45952	5.86964	8.84091	6.18243	7.32934	7.3263	3.52848
7.10162	4.74852	6.78657	7.77399	9.03886	5.7769	5.52886	5.83256
8.41763	9.22613	9.14749	3.4205	7.31684	3.58557	5.86895	6.13903
6.16403	6.64077	7.20315	7.46432	5.8284	4.47059	5.5504	5.12991
6.36844	5.035	2.35224	7.59494	4.53353	7.95234	2.27554	7.61057
9.11893	4.54579	6.96497	11.5998	7.53958	10.4567	7.2039	7.63472
7.929	6.22659	6.71134	3.20037	8.43204	1.64045	7.16503	9.07991
8.07702	5.33649	6.29538	9.06334	7.75238	1.94964	7.26277	10.596
5.3218	7.86102	7.04797	4.13252	9.31685	10.6696	3.14139	10.5128
8.39743	8.994	9.45358	5.99344	5.18757	8.15262	8.74037	9.27544
9.47375	3.46108	7.96339	5.64111	10.533	7.83788	7.41249	6.81925
10.906	4.96072	5.38448	6.72313	11.4404	6.07584	6.02376	6.43573
12.4246	8.78583	8.30699	8.7787	12.4317	8.03226	8.76567	6.48439
9.9214	8.11461	3.97258	11.5402	6.63257	9.17784	6.16931	7.43039
6.64899	4.11057	7.21784	10.7113	2.13402	8.27289	7.22127	6.74264
6.26902	4.53184	5.29529	12.7334	1.36966	6.42015	5.15695	4.97967
5.93467	5.31525	6.2447	6.62246	9.21376	8.6112	3.94003	7.63988
9.85622	5.67553	4.40085	8.40046	14.2039	7.47403	6.6902	4.78442
6.63203	5.84851	9.23699	7.13527	10.955	5.81353	7.01363	2.89672
8.63933	5.07229	3.9989	8.96094	8.69579	6.01148	8.23891	9.90124
6.01393	4.51711	4.6572	10.7464	7.3987	7.61789	7.10833	6.55121
7.48619	5.57034	5.12488	4.56427	6.26893	9.2517	5.77775	7.93735
5.69957	6.72703	7.59849	7.0316	8.3838	6.17126	5.62735	9.61747
5.94561	6.22337	7.40551	6.34833	6.64391	7.716	8.2204	6.36387
8.10325	8.67048	4.57905	10.4293	6.93262	9.90794	4.50128	10.1803
5.9409	5.72605	4.37241	8.83722	6.54217	6.8517	7.2846	9.07415
11.2447	3.4897	7.04984	2.5447	12.2637	4.51543	8.42648	6.11587
8.29671	4.5522	6.62331	10.0274	3.85725	9.2783	5.99866	9.39561
7.00245	5.57455	11.5176	7.02607	12.8189	8.72809	6.62064	7.05654
6.52482	9.3846	5.67085	9.00984	6.87257	3.32579	4.20511	11.3661
4.58345	2.42343	6.97312	9.77528	8.75571	7.85887	6.31804	11.5096
5.45666	4.72855	8.24429	11.9908	6.68194	9.34351	6.89214	7.2216
6.44186	7.84824	6.22662	7.26914	10.4779	7.01778	4.41304	4.52191
6.07289	6.6415	4.63999	5.93534	5.72881	4.29646	3.42294	6.35265
9.69311	4.11863	6.34247	8.83021	5.203	4.53262	6.95986	6.59717
6.07327	5.94222	10.7647	7.2669	11.187	5.19871	9.10669	4.47201
10.6907	5.35486	5.73071	10.6965	3.72146	1.27519	8.56335	10.4189
8.79547	3.90181	4.15748	8.73566	5.69751	6.86624	6.31213	3.88515
6.43873	5.38762	6.39269	6.01734	9.90761	4.74816	7.49852	6.07247
9.25155	7.76579	11.3905	5.20503	4.96552	3.64329	6.52925	6.14194
5.84347	7.09428	6.87974	6.30567	8.84687	3.93583	1.68965	4.90864
9.44398	4.96232	6.99239	6.60616	2.28159	9.78981	5.43957	5.05836
4.93695	6.34796	3.62725	8.40261	8.5485	8.39997	10.6739	5.18585
9.5839	6.9144	11.7519	7.20166	7.42321	6.97553	4.70972	5.6624
9.26924	4.47166	5.34955	6.42089	8.22072	7.43003	7.12811	5.70724
1.81922	3.85217	3.45882	6.07748	3.29124	9.92115	3.90107	5.90089
7.86249	6.43739	1.6465	9.32063	7.39179	7.26208	4.76919	7.54136
7.04248	4.73937	6.37243	6.34254	7.38982	3.82785	3.6112	7.6811
8.34144	7.47176	6.93314	6.30932	6.68647	10.43	4.95475	5.72927
6.82483	9.94461	4.15597	8.35389	11.3687	4.62525	4.12041	11.7002
6.62093	7.68039	9.62122	7.81278	9.9671	10.5002	4.47925	10.5572
5.5848	7.89396	3.81512	6.89832	6.45526	8.03613	2.36985	8.23483
3.41432	6.85641	4.60673	4.10348	10.8054	8.71459	8.40253	9.3996
2.83989	4.2198	7.24609	9.34901	10.3064	11.3609	5.27185	5.8301
4.12678	6.57811	3.83108	8.03465	9.8529	7.33232	6.94926	8.23258
11.3054	6.10259	9.83562	8.4616	8.06575	9.07228	6.90677	5.97946
5.19723	4.6504	4.22204	6.26459	12.5092	9.4197	9.06735	7.70051
8.63679	3.92512	5.10765	5.45131	3.01602	1.68555	9.7632	6.69421
10.8631	4.30535	6.41543	4.50411	9.11728	4.43438	9.44458	9.61228
4.68247	3.10288	7.08394	10.1766	7.15175	8.53816	8.23282	6.02291
4.66488	2.56062	7.71472	7.13221	7.82202	6.0994	4.27783	6.2537
5.29821	8.88841	9.82978	5.19647	8.99735	8.00406	7.45561	9.32511
7.46697	6.68622	10.3225	13.0858	6.85575	5.27858	8.09516	4.81238
6.56551	5.6683	5.55038	13.175	12.7812	7.2178	6.87374	8.48661
5.54351	4.51067	6.56915	7.96257	6.76198	8.08821	6.82501	6.56701
6.29346	6.21356	9.1082	9.91239	9.67697	10.0782	6.56336	7.35512
10.8806	7.62688	6.01064	9.46997	9.17965	4.26863	7.07541	9.29144
9.88781	4.16533	6.14428	6.19949	11.8158	6.45716	8.31272	6.37994
5.43642	6.21688	6.86313	5.47775	7.93657	5.44151	7.71466	6.6444
7.58587	6.91481	6.03056	9.61982	10.284	12.1548	8.42156	6.9801
11.7027	4.11359	5.64339	7.64316	10.0711	9.9586	8.09305	6.67388
10.2085	3.39838	13.5289	8.06164	7.39048	1.97782	7.21466	5.58238
6.01641	5.58783	6.98203	8.12444	10.3304	6.12339	7.34003	7.30267
7.73909	3.27099	3.46404	8.37855	12.9833	7.4212	8.23537	7.1555
6.72301	4.09089	11.2343	10.7824	9.9683	6.13209	6.10688	7.55728
8.57669	3.26358	8.04908	7.87569	4.20396	4.8399	6.98474	6.41057
8.19211	5.3437	9.37652	5.58751	8.26836	6.96298	6.1966	7.43018
8.26113	5.30624	9.46821	12.5641	5.31616	8.38078	7.48634	7.48474
6.98934	6.9893	2.95551	8.94999	10.5467	7.98202	8.73535	6.92569
10.4396	4.59639	6.62092	9.86402	3.73873	5.13326	7.54096	5.3837
6.83569	3.77039	4.22853	5.24277	13.1096	4.75659	7.17381	5.79392
5.27064	3.83486	6.16242	8.93937	6.70239	10.6554	7.54866	5.73431
8.55458	7.14528	9.1905	6.23843	3.70064	7.5121	7.78727	9.66404
8.80666	5.74736	4.34503	4.85602	10.7339	5.9361	10.4379	5.52213
6.49948	5.06419	6.53685	6.39432	3.8136	5.34679	7.8102	5.40445
5.85255	3.54985	7.11833	6.735	11.145	9.38705	9.07203	6.35007
5.29853	3.35623	4.25612	9.48147	4.34329	8.15725	8.88299	6.49293
5.40147	4.09321	8.10799	8.51391	6.26253	9.72707	5.85457	7.50804
10.7682	3.75022	8.57652	6.40438	7.12414	8.04097	6.53844	5.36351
8.64673	5.83363	7.70847	7.16129	6.38744	9.20547	6.16699	8.60486
14.6084	5.56818	6.89254	11.2663	8.60441	8.29681	7.02753	6.63562
7.26351	4.91844	8.06535	7.43576	6.39111	8.42771	7.8086	6.89761
9.52914	2.31575	6.20782	5.32735	6.66983	8.99622	5.53953	6.37635
5.73121	5.1943	8.34923	4.56491	11.7452	1.50638	8.87104	9.99167
5.98824	3.59752	7.9868	2.80118	12.0953	5.80949	8.69985	7.22615
4.44737	3.89497	7.64205	2.49291	6.65491	6.46646	5.09156	6.33766
5.6096	5.91779	5.73256	4.58995	9.06822	10.3936	3.62376	8.58549
5.39136	5.40201	5.69636	5.58144	11.5211	4.80077	5.79057	5.78627
8.79245	6.18337	5.23041	8.96081	12.2374	8.40293	3.69148	7.18776
7.35428	4.82373	6.045	7.9725	3.36681	7.21242	5.49011	7.59805
5.94819	5.90818	6.85356	7.53896	11.3912	6.65947	6.30587	9.95609
4.33234	7.59213	4.68872	12.195	8.14754	5.30336	10.375	5.75336
9.18918	3.17012	7.46283	5.3793	8.12823	3.04166	3.04771	4.79575
4.79391	3.20366	5.77781	3.34623	8.75837	9.80537	4.73638	5.86248
11.5823	5.79543	7.42324	6.49242	7.88692	4.51678	4.42479	5.34448
7.46284	6.98109	8.75436	6.11456	9.75661	7.25696	11.2426	6.74502
9.60005	3.86188	6.8127	5.37364	8.80494	6.15595	9.03904	7.08742
7.17865	5.80397	6.96268	7.28158	8.75931	6.6229	7.98201	7.49605
7.44253	5.19207	5.50201	6.84478	10.0643	3.30581	1.81019	1.408
11.1938	5.6845	6.05476	6.62467	7.38761	8.9939	6.26312	8.96922
6.01895	6.91223	5.2348	7.56779	8.6564	3.25881	3.4328	5.95004
4.1082	6.53268	7.15835	7.64274	10.3512	6.62273	4.07277	8.07625
4.24703	6.08777	5.38362	7.15098	5.50597	9.72586	7.90353	3.93953
5.3241	5.72359	4.82818	9.00872	6.75936	6.39576	6.54731	5.7728
6.81973	6.60519	3.8311	4.74575	5.01071	3.83101	7.75828	4.67219
3.70623	5.22635	6.74689	6.70336	4.84032	8.14297	6.27997	3.24017

## Sheet: Lytic enzmes with phenotype
Cell body and stalk length measurements in mutants of PG lytic enzymes with phenotype
WT		ΔdipM		ΔsdpAB		ΔcrbA		ΔldpA
Cell body	Stalk	Cell body	Stalk	Cell body	Stalk	Cell body	Stalk	Cell body	Stalk
5.56086	10.3269	4.74235	5.52773	4.7438	2.96405	3.84803	2.72966	5.8291	5.30741
4.34084	10.0498	4.07019	3.61619	10.27	2.29529	4.15992	3.74887	3.87582	6.20871
4.79412	10.4296	4.98218	2.75618	11.1142	1.60384	2.944	3.33418	2.85571	5.17433
3.55418	7.49466	4.52043	2.7397	6.44229	1.85143	3.42649	1.3786	2.72466	4.09388
2.87606	5.0443	3.80449	2.33967	6.71685	3.38601	4.99453	4.55652	4.7588	2.64847
4.73608	10.9018	5.21013	2.73207	4.06161	2.39924	3.65781	3.99951	2.20728	1.12741
3.14608	6.37661	3.37031	3.35888	3.01928	1.51968	2.87534	3.73263	4.67694	6.90351
3.5099	8.49003	4.92473	4.01974	5.68757	2.96591	3.513	5.80168	4.17438	4.85971
3.78847	7.83729	4.81176	2.76789	6.13143	2.0555	3.48087	5.28927	4.62868	5.34639
2.78516	7.20552	5.21743	3.06454	5.31532	2.46852	3.05459	3.27064	3.74132	4.55267
3.64317	7.35019	5.57961	2.11378	4.8297	2.90665	3.12688	3.85253	4.48194	4.85711
3.11572	9.20262	4.6009	3.3338	4.53841	1.27036	2.44377	3.57516	3.95052	5.12623
5.20961	8.50462	4.26309	1.21431	4.70782	1.23106	3.64787	5.01206	3.01252	3.09671
4.82552	11.4107	4.75782	1.94831	6.24565	2.78758	4.06243	3.43095	3.24615	4.11635
6.10265	11.07	5.38249	4.32509	3.57402	1.93561	2.83017	1.97728	4.59007	7.22323
4.5056	9.63849	4.02779	3.6666	5.70725	1.72978	3.23383	3.73045	3.2688	4.07603
3.60642	6.96412	4.98178	2.46238	3.36934	1.31317	5.42347	3.74591	3.65679	2.15688
3.05411	8.25736	5.29474	2.0439	6.00745	1.54795	3.22463	4.07701	2.81821	2.02281
3.65848	9.76801	6.6662	3.00312	4.18207	1.56244	3.36853	4.97044	2.77848	1.0955
4.32837	7.92605	5.25855	3.11724	4.55568	1.48984	2.42918	3.07886	4.97197	4.68387
4.87247	5.95856	5.12597	2.68112	6.58404	1.99327	4.01307	4.20659	5.48722	4.94968
3.21294	8.25855	6.1243	1.344	6.45078	2.04091	3.72157	3.14655	5.20575	6.42798
4.71507	12.2401	5.61813	1.54132	3.84172	3.25045	3.22702	4.0057	3.31772	7.19047
3.92451	8.21384	4.48955	2.12746	4.45179	2.29045	3.94263	3.40075	4.04157	5.90881
3.75657	12.214	5.01908	1.984	5.20461	2.50536	5.02899	3.74723	3.5228	6.02378
3.11377	8.07092	5.14649	2.06096	5.03204	0.916341	5.33916	2.8342	5.2483	6.47884
3.09014	7.71547	4.81379	3.04017	1.50953	3.93597	4.49368	2.58364	3.31144	5.31159
3.32182	8.53785	4.76836	3.38719	4.49474	1.38237	3.57416	2.4979	3.29739	4.23841
6.225	8.14703	5.19819	2.96538	4.88106	1.17663	6.02288	4.39676	2.55993	3.70451
6.42178	8.64093	4.73027	2.81847	5.04033	1.792	3.4446	3.55009	4.86571	6.52349
4.30097	11.8904	4.40539	2.7938	5.41368	1.76645	4.26812	4.14298	4.40406	5.86491
3.80651	7.32546	4.59647	3.00129	6.15993	2.42347	4.03443	3.30589	4.51364	5.68563
5.32909	13.7925	5.49279	3.38527	5.30888	1.78298	3.75854	3.39803	4.67345	5.26763
4.9449	9.69445	5.10805	3.60655	4.56804	1.22754	3.28955	2.28612	4.34775	5.82168
4.59325	9.64363	4.96309	2.47408	5.36736	2.90045	3.72588	2.77981	4.55257	5.66469
4.20163	10.8823	5.72576	1.98503	3.67977	1.48447	3.64952	3.18783	4.32121	4.59773
3.90314	8.6769	4.95157	3.46605	5.30572	2.05779	3.85749	3.71219	4.72661	7.73418
4.05832	10.291	4.56008	2.71268	5.44074	1.90559	5.68796	4.81364	5.01606	5.91892
4.63995	10.9067	4.95394	1.49977	6.43976	2.04131	3.52874	2.55307	5.34416	5.56842
3.49887	11.4022	5.5065	1.7671	4.3684	3.01186	3.52269	1.69449	4.08642	3.69081
3.48736	9.68743	4.50395	3.37534	6.69564	2.25926	4.41329	3.9504	3.01046	2.68175
3.72797	11.5513	5.06491	3.66823	7.71924	1.47446	3.27276	2.66648	3.68562	4.50261
3.43734	10.3237	4.59378	2.07633	6.23204	1.60266	5.40811	2.72002	5.20716	7.00411
3.40045	6.96921	5.16605	3.86054	3.67562	1.52921	3.07727	3.20651	5.50835	5.10034
5.67957	8.81265	4.85235	4.17679	3.93549	3.01724	3.79077	2.96917	3.63589	3.38095
5.14572	12.6554	3.90345	3.09442	3.30882	3.15584	3.98867	2.12185	3.95561	5.62872
4.88326	10.5954	5.39331	2.00964	5.8568	1.74686	3.11411	3.88192	2.98906	4.48805
3.16048	3.37024	4.59695	2.56	5.09682	1.90148	4.81932	4.54486	2.71746	2.50146
4.29805	8.7953	4.49369	4.00212	5.06145	1.42103	2.60279	1.52941	3.12269	5.38947
4.58726	9.3157	3.59416	2.34099	5.24687	1.8659	2.54383	2.24548	3.06501	2.29842
5.23117	12.476	5.79079	3.28215	6.22989	2.37196	3.35734	3.04985	2.56986	2.02622
5.13239	10.164	4.89114	2.96205	6.29182	1.51722	3.66176	3.35235	3.95058	3.94404
5.31144	9.72816	4.90562	2.47372	3.74662	1.95348	4.05205	3.33651	4.08179	4.29853
4.722	9.89621	4.95211	1.90286	4.63485	1.58973	3.73249	3.15075	3.5192	4.84879
4.27057	9.34499	4.5342	3.57369	4.89138	1.856	4.16156	4.34839	2.34585	4.53207
4.5018	6.75829	3.79872	1.86919	6.48386	1.41381	3.98481	4.63587	4.57928	4.89117
2.61865	8.00309	3.86071	2.82908	6.12755	3.03839	4.10965	4.46442	3.36083	4.72873
3.95392	9.85871	5.22604	1.88302	8.86667	1.54795	3.56171	3.2353	4.45654	4.38724
4.40092	9.69026	4.87652	2.87644	4.57323	1.50638	4.36828	3.87819	3.37052	3.6526
3.57841	8.45254	4.5083	4.72154	5.63424	2.64487	4.69561	3.11048	3.94889	3.92098
5.62108	11.5454	3.20205	1.92	3.92537	2.38161	3.09668	3.73452	4.50917	7.50268
3.16381	7.92955	3.89977	2.68876	5.59377	2.37786	3.47154	3.75463	3.73797	3.56005
4.56663	9.37523	3.77048	4.4462	5.07324	2.05705	3.44359	3.43848	2.81926	3.79445
5.83772	7.49377	5.19959	2.80861	4.34456	2.37511	4.28281	3.86782	3.17155	3.51557
5.57328	10.8541	4.96273	2.66492	4.63485	2.85294	4.18762	3.73053	3.52095	4.38909
4.72745	11.456	3.17035	3.47209	4.94915	2.51658	3.49641	3.07732	3.79875	3.29772
4.16984	9.10379	4.03711	1.8694	4.4876	2.91352	3.85023	4.64665	2.58107	2.08976
5.66	7.28126	4.90323	2.80769	5.3092	2.49599	3.22017	3.99656	3.50973	3.0239
4.08038	10.1682	5.17966	1.84715	7.31079	1.59026	2.72647	1.87266	3.12235	4.94124
2.70814	8.04954	5.25238	3.94867	4.98394	2.40192	2.90269	3.46674	4.82693	6.18018
3.16048	7.04778	4.53105	4.32311	5.16123	1.19047	3.49797	4.06735	4.18282	4.93063
3.8644	11.3632	3.77774	4.09117	4.99705	1.58487	4.94098	5.34816	3.19592	5.18996
5.11671	10.1553	4.35608	1.344	5.44513	1.80357	4.84714	4.4956	3.76818	4.86735
4.53256	5.61862	5.02898	1.74686	6.16958	2.20696	4.24554	3.00691	2.60286	3.54068
5.35431	10.7945	3.9416	2.52752	4.91801	2.09271	3.39695	4.10787	3.60744	6.27735
4.7875	11.399	2.84945	2.94518	5.15331	2.22216	4.55566	3.8297	4.66627	7.25303
5.00333	12.3811	5.82213	2.3602	5.16798	2.97832	4.55709	5.65283	4.93426	5.2727
5.13398	7.43361	5.04621	2.40916	4.99873	2.58191	5.40208	5.37599	3.05644	2.64051
3.86048	6.01317	4.14749	2.26184	5.15989	3.41336	4.02965	3.72006	3.08833	4.43659
3.33762	4.96885	3.04689	4.15704	4.92761	3.22871	4.94606	6.16787	3.02175	5.4661
5.8615	8.62626	3.10882	3.64392	4.10937	4.65213	4.32316	4.15504	3.22701	6.20194
4.4371	11.2071	3.65804	3.33552	6.32108	2.50409	3.69851	2.65844	3.14711	4.06244
4.30124	13.2999	3.22125	2.56192	5.9054	2.54824	4.11206	3.19609	3.43507	4.79708
3.81665	8.61568	4.50672	3.40225	4.2067	1.76361	3.5273	3.25004	3.04042	4.25665
3.23903	11.4249	4.37393	2.54834	5.09333	1.58358	5.42241	3.5738	3.45176	4.76432
4.3195	8.91279	4.35155	3.392	5.17581	1.86841	3.67538	5.30713	5.2275	3.96913
4.34311	9.46144	5.79188	4.07313	5.98424	1.31939	6.237	4.04573	4.1709	7.11656
4.62447	9.97581	5.53035	4.55064	5.2578	2.09873	4.20779	3.54993	4.1469	5.24358
2.90961	8.95456	5.01175	2.75533	5.53854	2.92534	5.05168	2.44123	3.46642	5.92172
3.16146	10.1056	4.49339	3.1946	4.05759	2.06306	3.07202	1.72325	4.75187	4.86771
3.20446	7.62397	5.12116	3.25835	4.48644	1.70636	3.1692	3.33049	4.51069	5.8453
3.12917	5.10268	4.41553	2.91327	4.70811	1.66892	3.74601	3.76899	5.0837	4.70808
2.83516	4.98333	4.48852	3.55022	5.56481	3.03632	2.90517	3.72135	2.58319	4.61442
3.42986	8.07868	5.46353	4.18409	4.45642	2.72238	2.61704	2.0921	2.50547	2.35008
3.44197	6.80127	3.80707	2.21316	4.49243	2.09782	3.00375	3.6923	3.29968	2.50397
4.14485	10.6236	6.19078	3.1587	5.17153	1.97658	2.97339	2.55046	3.58997	4.06074
3.22063	6.19806	5.34985	2.25094	4.35992	1.37414	4.47416	4.0693	2.09644	3.94893
4.35844	7.90725	5.06402	4.03198	4.20213	1.8659	4.614	3.97375	2.2031	4.44336
3.61324	7.00414	4.54461	2.32975	3.8537	1.53866	3.63109	4.3285	3.43372	3.66147
3.85154	8.75083	5.4672	3.0644	5.19003	1.17663	5.01906	5.32293	3.76462	3.75557
4.58415	12.4045	5.17837	4.82199	6.37956	2.67071	3.89362	3.16121	4.22065	11.094
4.63321	13.3373	4.60716	2.80115	3.89463	1.47755	3.1896	2.31862	6.50635	5.38228
5.05233	12.5909	3.75146	2.71293	5.40888	2.12383	3.41021	3.54031	3.91158	5.22208
4.20094	9.97838	3.79983	6.03963	4.2808	1.36966	3.97208	5.4188	2.87165	3.46733
2.85866	8.46682	4.11374	3.44107	5.35718	1.11771	4.81044	3.37951	2.71262	2.91315
5.16659	11.2695	5.30694	4.3987	7.95657	1.8338	3.77734	4.12466	3.03798	3.65888
4.64906	10.8067	4.60942	3.53621	5.30858	1.54663	3.55599	4.17266	5.16458	3.99261
5.33207	9.49655	6.96869	3.1459	4.9194	2.96463	4.5296	5.20917	5.88242	6.58334
3.56229	8.98483	4.96175	4.28966	4.81215	1.4256	3.55767	3.57472	3.75069	8.39626
3.7339	8.65034	4.26805	3.70416	3.84698	1.36066	3.51525	3.86682	2.8833	3.29355
3.28443	7.87913	4.54316	2.60913	5.63404	2.93573	6.41625	5.02435	2.99675	3.02134
3.71586	3.21272	3.84749	3.08955	3.277	3.9799	5.99192	6.20761	3.09597	4.84349
3.1403	7.49278	3.48859	2.19454	5.64132	1.43593	4.95013	3.75171	3.93772	6.6561
3.81685	6.81321	4.43119	3.68755	4.50198	2.03838	5.57717	2.6855	4.16296	4.31244
4.60974	10.6891	3.91901	3.38624	5.77979	3.02849	2.73039	3.44314	3.08899	4.49399
5.05219	9.21573	6.39215	2.18195	5.10547	2.61524	3.54498	3.57746	2.94843	5.3745
4.14852	11.2416	3.58575	2.2106	3.28292	1.05939	3.17481	3.37774	2.76905	3.04763
3.3579	10.8287	4.72378	4.38461	3.47951	2.17435	3.99113	4.30164	2.76811	2.16427
3.9112	9.16336	4.30688	2.90805	3.8165	2.40569	6.73749	6.9546	5.44327	5.62972
4.03616	7.43361	4.22618	1.79378	5.41371	1.93556	4.93837	4.71253	2.17846	5.43998
3.57205	7.27566	3.72869	3.25641	4.64836	2.43097	5.09395	5.94605	2.66828	2.306
4.90662	7.13132	4.05518	2.10576	5.02285	1.56992	4.21901	4.26371	2.81285	3.38117
3.19482	8.4294	4.74827	2.58608	4.02513	2.29864	4.34469	4.28121	5.04879	4.93887
4.41412	9.58674	5.12538	3.21493	4.2712	3.59588	3.70454	5.39294	3.6024	4.07241
3.27885	10.1502	4.83077	3.59807	4.44061	2.27561	4.78222	6.26704	3.54722	3.94463
4.07909	11.6614	4.45791	2.8881	5.33839	1.96132	3.59794	5.80878	4.31115	7.30377
5.54971	11.4876	4.98325	2.55674	5.38808	2.70709	4.35897	2.66981	3.16343	3.62023
4.68315	11.5744	3.86699	3.00289	5.5386	3.22327	4.57668	3.63806	3.85273	6.33506
4.44718	11.3691	4.16633	2.92267	5.62635	2.51762	3.78155	3.16077	5.02553	3.63904
4.47881	9.46478	5.75357	3.25841	5.96635	1.59542	2.78499	5.50613	3.41337	4.64018
3.90688	10.1781	4.67783	2.40739	3.29448	1.60564	4.06792	4.48921	5.04232	4.21516
5.23143	11.2321	4.16304	2.94388	4.23736	1.08988	5.18511	5.54864	3.13931	6.51151
3.30138	10.0333	4.95553	2.63282	3.86585	2.09936	4.38879	2.25597	3.92911	6.31818
5.67402	10.3086	4.6311	2.95158	3.10877	2.13977	4.66406	2.05226	3.88526	4.07513
2.80941	7.95872	4.68797	2.71974	4.99761	1.92797	4.30761	2.36832	3.83566	3.70324
2.58571	4.13078	5.40256	1.80255	5.84416	2.18914	5.59975	5.26593	4.23233	5.78856
3.24237	2.85709	5.05752	1.6516	5.97216	0.64	4.81955	6.12072	4.81298	6.428
2.95396	3.98199	5.04863	3.63021	3.88164	2.27688	5.03464	4.0601	3.11968	3.72928
2.87143	1.728	4.91417	3.45768	4.97286	2.6735	2.41942	1.71968	3.46735	4.57758
2.74092	3.73136	4.49433	3.00952	4.11106	4.36299	3.37899	2.20614	3.37802	6.29104
2.79278	8.07748	5.18651	3.92586	4.78135	2.5488	4.44769	2.70193	4.95828	4.66267
3.62275	4.44337	5.22005	2.95989	5.16906	3.07495	4.4337	3.45626	5.5484	5.77907
3.55507	7.9088	5.10453	3.4161	4.12868	1.536	3.83924	4.31128	4.56544	5.93092
4.91731	11.4277	5.31547	4.3205	5.51378	1.47339	5.66664	4.84314	5.93568	8.86103
3.53812	7.76461	5.61259	3.93641	4.68355	5.1219	5.4857	4.47255	2.79445	4.45871
3.04638	7.48666	4.12171	3.32173	4.93905	1.62035	4.41679	1.99873	4.55032	4.11162
3.5032	10.2258	4.22191	4.04342	3.667	2.13075	4.59747	2.35229	3.96759	3.79336
4.61763	12.6968	4.60581	3.89767	5.13632	2.30507	3.45858	4.98539	4.59964	6.5049
3.1025	8.57546	5.35963	2.25206	6.28325	2.29608	4.36501	4.6899	5.49564	5.30629
4.40873	9.35114	4.96156	3.00327	4.25706	2.59829	4.46726	5.84826	4.76992	6.5525
3.37688	7.95414	5.45932	4.66012	6.28605	2.33388	4.79877	4.48325	5.21705	5.64113
3.53989	9.06465	5.15129	3.06829	4.20754	2.15139	4.24371	4.10133	2.63699	3.98341
4.22716	12.3618	5.87475	3.10825	8.20861	1.71197	5.43856	4.84291	4.42618	5.93721
5.85891	10.4185	4.96235	2.84362	4.26924	2.05698	5.17815	7.07631	3.91142	3.93623
4.2189	8.76403	4.7488	2.04957	5.70667	2.01882	3.59233	6.42383	4.58636	5.67175
4.77049	8.72081	3.8499	4.77725	6.41086	2.06394	5.57533	3.76352	4.79287	4.67376
3.92573	12.104	6.66914	2.58943	6.29636	2.86542	5.05466	3.37951	3.73145	4.92371
3.37641	8.18491	4.13486	2.4576	6.70209	1.54132	3.6652	4.39121	3.73847	4.35961
5.38534	14.4824	4.66591	2.70263	5.76319	2.79314	5.28696	5.3167	3.6952	5.72838
4.32898	9.7871	5.44503	2.64404	4.65933	2.08011	5.31103	4.54367	3.92319	3.82181
3.42206	9.79	5.06928	6.79888	3.70359	1.68965	3.07009	3.06761	3.67855	4.00091
5.08884	9.74729	3.94313	2.79065	3.8431	1.408	3.77567	3.03289	5.12144	7.48738
3.98264	9.05977	5.90656	2.53102	4.66525	1.97338	3.68166	4.99414	3.23266	6.48038
4.51388	10.8192	5.80453	4.56504	3.96811	1.81922	5.16597	2.96729	4.62835	7.3489
4.61273	7.61614	4.4911	3.68836	4.00934	3.53134	3.80985	2.35673	3.63702	5.04332
4.56737	8.48765	5.58215	3.68747	6.43362	1.72325	5.21569	6.07576	6.04582	3.55073
2.68304	9.09641	4.99847	2.2768	5.40363	1.5757	5.08564	3.83217	3.57543	4.1232
3.95962	9.41534	5.01958	3.73766	6.30085	2.03813	5.28394	3.54817	3.53504	4.60123
2.73842	8.69802	5.26836	2.81677	4.95664	1.84746	4.59269	5.38713	3.2555	5.29533
3.67749	8.54755	5.96509	2.72698	4.83827	2.39882	3.36855	3.92752	4.73103	5.26433
4.34798	7.92118	4.64523	1.664	6.16996	1.83348	2.38676	2.98209	3.2558	7.46718
3.4074	11.2818	4.87422	4.69496	4.09889	1.9749	3.05516	3.77904	3.6339	5.98342
3.97115	10.3213	5.19864	2.85625	3.76014	3.62641	3.45895	5.04063	4.34822	5.63891
3.01054	8.19105	4.87754	3.99432	3.74555	2.05718	2.86547	5.17222	6.04611	7.25494
2.70046	9.23631	5.68523	3.79607	4.79231	1.70249	4.1502	2.26997	4.93363	5.41858
4.80499	11.7261	3.52547	1.31317	5.55314	1.29432	3.09714	2.49552	3.94079	8.32613
3.70144	7.31655	4.90179	1.40509	4.60506	2.38108	4.15643	2.87902	3.47486	4.01448
3.2194	7.39321	4.68798	3.39334	3.89211	1.46293	4.92658	3.88213	5.181	6.11511
5.42884	10.1271	5.36944	2.90499	3.00351	2.50349	2.93255	4.50694	4.12505	5.37184
4.17837	11.5461	6.07899	2.79446	3.81376	2.11052	3.03579	3.61977	3.34202	3.86696
4.26353	8.30709	5.26927	3.48631	4.95555	2.35496	3.18575	3.87925	4.41638	5.48485
3.36605	9.19824	4.95034	2.56	4.32894	1.81246	5.48048	6.42142	3.23604	4.70547
3.64185	11.633	5.029	2.30913	2.99893	2.01007	4.09126	5.19452	4.67067	6.23773
4.14902	9.35775	4.13622	3.59719	2.98805	1.21431	5.59831	4.34205	3.86276	4.46105
4.56833	10.3788	4.58704	3.47771	3.36068	1.60511	5.50541	5.99313	5.08606	6.25637
4.57347	7.71501	6.01183	2.72391	3.29589	1.27036	3.76497	5.4909	4.24559	6.68814
4.24215	9.43768	4.35091	2.51614	4.96916	2.04288	5.99449	5.28446	3.56638	5.53037
4.13963	7.50628	5.2956	2.45616	3.22282	1.75605	5.52057	4.46306	4.30436	7.58054
2.72065	8.48178	4.32279	2.81562	3.65115	3.91851	5.71684	5.76869	4.67431	5.74678
3.59084	9.94952	4.89889	2.7741	3.89533	1.96837	6.16491	4.60989	2.98116	6.63679
4.99832	9.62563	4.79241	2.88425	4.58406	3.75843	3.48995	5.1632	3.60546	5.94508
3.83247	11.2517	4.16975	4.32644	5.48397	3.10529	4.46212	6.59076	3.4112	7.0483
6.38675	11.3064	5.48793	2.7423	3.33122	1.28798	4.14948	7.35965	3.34717	3.0052
2.48468	6.91129	4.81666	2.88701	3.06635	1.8068	4.54698	3.70647	4.88219	6.05494
3.15798	4.42965	3.91033	4.28531	3.3419	1.48447	3.00481	2.95718	3.80669	4.2491
3.82245	4.64104	5.34949	3.83863	2.99039	0.66818	4.23709	5.25769	3.26982	1.17488
3.30307	5.19884	5.00263	6.03002	2.52606	1.58198	5.02811	5.14692	3.62584	5.19563
2.69496	7.18337	6.10697	4.02348	3.67902	1.51944	5.85471	6.11108	3.9571	4.08781
4.71739	6.96561	4.4871	2.05523	2.73459	0.909611	4.46149	5.59831	5.30968	5.43409
4.19109	8.77486	4.07405	2.70921	3.12296	1.35008	4.34205	5.50541	5.19078	7.63294
4.05941	8.29282	4.17736	3.18968	2.60883	1.56487	5.99313	3.76497	4.2668	6.983
4.61617	9.81582	4.59392	2.08385	3.62035	1.73954	5.4909	5.99449	4.51359	3.3892
5.58303	12.2483	5.62553	2.52029	3.33174	3.84382	5.28446	5.52057	2.67553	2.052
3.84312	5.0842	4.77321	2.32612	3.10736	1.68004	4.46306	5.71684	2.63488	4.6588
3.94814	7.92815	4.70193	2.87917	3.18225	2.35778	5.76869	6.16491	4.6074	4.47263
3.01709	5.07934	4.47268	1.72918	2.57466	2.61972	4.60989	3.48995	3.70289	5.14781
2.39095	4.3003	4.57446	3.62255	3.24252	2.76055	5.1632	4.46212	3.52107	6.27243
3.50673	8.07249	4.1538	2.68081	5.92945	1.92909	6.59076	4.14948	3.50298	2.70243

## Sheet: Lytic enzymes without phenotype
Stalk length measurements in mutants of lytic enzymes with no phenotype
WT	ΔldpABCDEF	ΔamiC pXyl::pXyl-amiC	ΔCC3322 (mltB)	ΔCC3740 (mltA)	ΔCC2775 (NlpC/P60)	ΔCC2936 (CHAP)	ΔCC2775 ΔCC2936	ΔCC3740 ΔCC3322
7.32573	3.29256	10.3242	9.06434	9.48088	10.8223	12.3013	8.80249	8.76059
7.57479	4.98766	9.82552	3.94415	8.13634	9.91563	6.61487	6.43831	8.56694
8.56235	6.15447	8.0481	3.14917	7.0033	0.550549	10.9412	5.98019	7.90933
5.17629	6.6899	9.23804	7.75251	5.29514	10.1535	13.7234	7.07939	8.348
9.30225	3.5202	13.1718	2.90167	7.91051	8.23935	8.86287	7.33132	8.86689
4.5107	4.46301	7.77068	11.119	5.14874	6.64296	9.71587	6.09577	6.10045
7.08291	3.96673	8.16651	3.25706	5.33013	6.18732	12.0806	7.6717	6.75588
7.24945	2.96597	7.66126	7.26994	8.538	6.56532	8.71422	6.66032	6.15521
4.97655	2.61863	6.37927	12.2358	6.26658	10.2728	7.71511	10.6126	7.44244
5.11826	2.45915	6.93859	7.33734	8.70845	2.99226	7.82308	6.19284	4.0754
7.15777	3.94164	7.38971	9.07469	7.45358	7.27827	7.89912	9.07488	3.41559
4.75347	1.86659	8.30312	6.55944	5.80517	6.76241	4.71134	9.25624	5.64143
9.54276	3.75765	3.40793	11.1558	7.23258	5.20017	6.42139	8.77329	3.80498
5.10319	2.16542	5.35315	5.68591	6.55771	8.78906	6.16362	5.93459	8.47117
8.66027	2.69732	9.54265	7.58114	7.14653	11.0368	4.34846	6.14075	6.54857
6.78981	2.61089	7.53975	8.83398	8.63529	9.8964	7.82018	10.056	7.61407
3.95232	5.13924	2.2381	7.17934	7.99088	6.45141	3.78936	4.82254	9.83914
6.95478	1.18316	6.60801	10.3584	2.84551	7.25024	7.30288	5.7155	4.93409
7.8398	2.7511	3.96862	6.35904	2.61105	5.72737	10.146	7.96448	5.93949
4.67862	2.50191	10.4634	8.50193	1.78058	9.37014	9.33044	10.1012	6.01947
4.38737	2.10734	5.66115	7.35438	8.33842	6.76905	11.3428	8.71558	5.0539
7.99138	1.37035	6.91407	2.21348	7.58571	7.21672	11.9983	5.138	9.18374
9.3248	6.21862	5.39215	8.78549	5.71579	10.0712	6.69156	6.13033	8.50612
6.6897	4.2042	6.62497	7.40263	6.33247	11.4531	5.45804	8.89835	9.1233
7.19812	2.10435	8.70879	5.84868	5.79244	10.683	8.44147	9.946	7.16924
5.42272	4.0254	9.26015	10.2145	3.61119	8.4185	12.2219	6.58926	6.43386
4.24933	2.8853	8.91575	5.0465	10.8367	8.7721	7.15421	6.85787	6.28527
7.93406	3.29382	10.5326	6.42453	8.67072	8.09841	9.82812	9.37546	4.11189
5.61309	3.18917	7.02101	3.87213	7.94335	9.2282	6.69838	7.02305	6.40014
6.47245	4.09414	5.94141	7.86553	4.49964	9.4369	6.03618	5.5843	7.53858
7.02159	4.11785	8.96969	11.7594	6.58733	8.87337	6.71116	7.19068	6.08424
5.22636	5.86852	3.4182	8.62903	10.453	10.1132	7.86532	6.29574	7.79978
7.71176	3.09653	4.74072	5.24459	4.83906	5.84698	8.19948	5.19632	5.3742
3.27383	4.0913	5.16257	8.09149	6.98036	5.46918	10.2535	6.39866	8.87351
6.87525	4.76999	4.78953	6.46669	5.86724	4.54721	6.93336	6.09722	9.91992
4.81982	3.18845	8.25969	7.72459	7.20344	5.4118	10.2303	5.33268	3.6191
5.74683	2.72742	8.45879	7.21199	6.26588	6.71023	7.17206	6.63413	8.23187
6.89886	2.80862	7.01331	3.91114	3.33572	8.16805	6.60453	6.28977	6.20234
9.3956	5.07674	9.93946	4.50876	7.0235	7.76159	5.31696	7.03013	7.69459
10.2891	3.08427	6.52401	6.73796	8.83834	9.88006	6.02283	8.06933	6.19027
8.04066	6.15792	7.47949	8.56275	9.7575	9.91174	6.41079	10.3625	7.31256
3.99669	5.24871	2.72192	5.4715	10.5294	9.90954	9.14815	7.34521	10.9485
5.5706	2.39112	5.70204	8.83352	1.69178	6.48401	10.6494	6.52704	6.38762
8.82806	3.87144	6.11071	7.23304	7.50097	6.35452	11.3495	5.45665	8.52347
3.5996	6.36964	7.7969	8.38885	4.99277	7.05006	5.50941	7.73087	6.09899
5.0159	5.5832	6.1973	6.34245	9.78089	8.24987	8.7479	6.15118	11.0229
1.29308	2.48069	5.59468	7.07032	5.84555	9.58815	8.91766	4.88264	6.62554
8.48127	4.16935	10.7408	9.47724	6.93712	5.13575	6.09948	7.08685	6.74012
8.51341	4.78525	10.0327	11.7141	4.57162	6.28865	5.60045	4.96176	8.80036
6.05284	2.73428	8.98441	13.7322	8.38327	7.91972	6.01377	5.51677	7.13561
7.00528	2.63006	7.85899	5.28018	6.45001	10.1605	6.12565	8.84492	10.2429
3.41709	7.12356	5.41115	3.44219	7.00029	6.98511	8.70296	9.55609	8.06958
3.60585	3.91831	9.0145	9.45405	7.68364	4.90313	10.2183	6.29615	6.65329
6.18866	2.45966	8.26947	6.59658	6.3509	6.50312	8.81884	8.18848	9.4481
5.50662	2.68884	9.78206	6.17721	7.06935	6.08565	8.42304	6.16941	6.67566
8.03649	3.93592	8.31271	9.90615	6.27045	10.4664	11.097	7.43306	7.41254
4.40478	5.23914	9.62498	5.97184	4.73747	7.4933	6.99082	8.79524	8.66345
6.56733	6.0362	5.83777	9.18804	4.70281	7.80423	11.019	8.73739	10.8121
5.22772	6.70604	6.96905	4.39523	3.29872	5.16439	7.05308	7.1854	8.62782
8.48997	2.81077	6.8678	3.3121	1.856	6.35519	6.5517	7.16695	5.70253
4.58198	3.06527	8.89977	8.88058	5.31633	7.75678	5.5785	8.2696	7.61964
8.54181	3.78302	11.4996	7.91027	6.33209	8.07992	8.5561	9.68782	7.76438
9.1744	4.36621	7.15518	5.63035	6.69453	7.06051	10.2163	7.97597	5.13443
7.67623	4.61151	7.36183	8.98792	4.58505	10.5059	7.11106	10.879	5.26293
10.7887	4.92818	7.59672	4.36127	7.40585	7.43277	10.6865	8.0516	10.4546
3.87168	7.72595	7.00578	8.71587	2.85904	7.78241	15.5133	7.93412	6.06858
6.46996	2.56246	9.49167	7.30566	5.57446	7.01578	8.52294	8.70469	9.67894
8.0332	3.85394	6.57056	5.07525	5.77773	6.89989	7.49854	7.91857	11.2605
7.33075	7.55189	4.79769	5.62881	8.79305	8.62885	9.54185	6.9995	6.56943
3.8568	4.29366	6.72261	9.4747	5.20151	10.186	9.06306	9.47153	3.84781
7.87671	3.16775	4.94146	8.22541	5.8707	3.19757	9.64673	5.53523	4.98618
10.8863	4.28253	10.1964	9.6139	9.33167	5.22783	11.528	9.99246	9.22504
4.05599	3.28825	4.55931	7.6026	11.7206	9.25715	11.8823	8.82006	8.77256
1.52126	4.40003	6.78609	11.5191	6.1586	7.46406	10.3433	7.42302	7.73823
4.85853	3.33307	8.90542	4.8313	5.82058	4.67496	11.4756	6.63941	8.69626
7.83015	7.21769	8.33104	7.10667	5.56332	4.25518	8.47023	5.12944	6.76014
4.01881	4.50134	10.2974	8.21732	6.50093	4.69901	5.26754	6.40075	7.83539
3.65512	5.59648	5.05012	5.62092	9.26842	3.46068	8.39994	9.31688	8.9928
4.96788	5.49731	7.22433	9.20305	5.75674	6.41563	5.02466	8.45475	5.97179
5.19947	3.84789	6.88076	2.47837	9.20644	3.88028	8.47278	6.88214	4.81154
4.98535	4.79805	6.91131	6.68735	8.63108	8.20035	7.59007	6.66064	5.61194
2.66889	5.35035	6.93617	7.5059	6.28252	7.91646	10.6958	6.29746	5.20742
7.70713	4.81493	6.22668	7.67048	9.28807	6.29742	8.91587	10.1462	9.10749
8.91643	6.14623	6.70695	4.31483	5.13706	8.78014	7.71603	7.11252	5.93025
6.59125	3.65313	8.26096	5.30379	8.1276	7.76782	8.12242	7.95953	3.61103
10.8174	5.01763	9.41975	5.96719	4.42073	9.37424	9.90262	4.84557	12.5253
9.38629	6.23018	5.86519	11.0303	10.2581	5.95569	7.20228	6.64721	8.85206
7.26561	3.73805	9.14123	7.61028	9.08448	6.19127	8.52709	6.82101	7.74164
6.22057	5.52696	9.51212	4.97509	9.63115	8.32469	5.80596	7.86247	5.34929
5.38362	4.1415	11.067	7.22145	3.29734	7.84608	8.17556	9.23017	8.13681
3.15148	5.17796	6.9939	12.4003	7.35992	9.10341	9.74333	10.8588	3.82113
6.79531	3.83417	10.8756	6.25638	5.86794	10.0867	10.3545	12.3929	8.03774
7.99573	5.38945	5.18829	8.81867	8.336	5.98274	9.03009	6.54379	5.81408
4.4502	4.89736	8.1553	5.76222	1.74686	6.95427	13.2849	7.84677	10.8526
7.52741	5.97698	7.32755	8.22193	1.8516	7.98722	7.21965	6.65185	9.07598
6.2829	10.1548	6.82824	7.89749	8.40495	8.67571	7.34712	9.72289	6.78817
9.0063	4.96373	8.58758	8.99412	1.29432	8.64283	6.49626	6.37814	11.7094
9.38041	5.1678	8.9749	5.97675	1.66154	7.49291	6.85441	4.3233	5.52549
5.12142	4.71193	6.26897	6.80295	8.38312	8.56614	5.03796	6.71985	5.43337
3.93132	6.12264	3.88133	10.0062	8.09558	6.46731	9.77006	6.87864	7.30141
3.57545	5.63509	6.99566	7.29649	5.90907	7.82508	9.70229	9.06768	6.44734
1.35021	4.76722	8.55579	9.17242	8.41256	3.56838	10.6836	6.03624	5.79154
4.82493	4.63998	8.0005	7.18434	7.76304	6.37649	11.0681	9.23065	7.47207
3.30933	4.38104	5.37925	3.15251	4.76399	10.2231	7.16951	10.7286	8.01517
2.42053	2.79603	5.43785	4.34398	3.87549	10.5539	8.87644	4.7315	7.42352
5.48028	4.10414	6.487	5.483	6.16882	5.01847	10.3932	4.23927	8.06409
8.71495	3.03671	7.86048	7.11603	8.5298	6.87004	6.88827	4.25688	12.339
3.43313	2.37837	8.02929	7.84388	3.17862	9.06482	9.71226	3.12136	7.93264
2.24063	1.96413	6.33414	8.08393	6.32422	7.99774	5.26	3.99813	10.4544
10.1826	4.66779	5.41549	7.55024	6.869	7.58007	7.25829	4.94647	4.75277
3.41448	8.79372	10.4759	12.93	10.1896	2.97722	11.2137	5.96369	6.81074
4.99075	6.32702	8.63934	9.49681	6.20439	7.07427	12.0618	5.26221	7.38238
10.0317	5.00909	5.409	7.97792	11.1192	4.8965	9.58824	4.57605	10.0277
1.00176	3.11673	6.53651	8.54288	5.07416	7.71545	6.85649	5.1862	8.83907
7.35237	4.11204	6.29677	8.58024	5.41914	6.80587	9.39548	5.34667	8.19842
3.94954	5.7772	9.85597	7.32556	5.98308	6.40093	9.35365	4.53721	5.01399
7.45757	4.41909	12.2473	4.51945	6.55531	8.41189	10.6659	7.36026	2.76128
2.13924	4.53186	7.02005	9.24005	7.93886	7.02151	5.64869	2.76158	9.1198
4.32576	4.38403	4.88681	7.38398	8.3298	7.29979	9.18504	4.82914	6.09396
6.9214	6.30091	7.10807	5.90683	9.84278	5.74699	8.97618	6.41413	4.46118
6.80435	7.05517	5.78119	7.87961	9.0459	6.686	3.68631	5.03502	8.41819
7.63847	5.27549	5.61291	7.01328	8.68985	3.90203	7.06925	9.62785	4.2012
11.5172	4.60102	6.93633	7.58355	8.36921	4.79472	8.73689	9.56222	8.37798
4.07231	5.78874	6.36374	7.55178	6.22268	5.84842	11.3877	5.341	9.23824
9.34556	4.77812	10.1073	7.30554	8.61114	9.96707	8.10308	3.58552	5.48788
7.85007	4.61806	2.76634	11.3366	5.81606	7.86371	9.15698	3.66128	7.13208
3.47672	3.40048	3.91992	8.15123	5.3726	2.20955	9.24124	3.70833	9.28552
7.08084	4.32538	7.98042	10.747	7.11788	2.84281	4.65188	6.96625	8.15412
6.84867	9.0597	2.72	5.39922	6.43833	7.82996	7.04278	2.30844	7.91068
6.92217	4.72128	8.82378	10.135	6.34301	8.08347	7.78488	4.31164	9.9087
2.63719	3.64374	6.27807	5.63937	1.37882	7.133	5.0808	4.36538	7.15422
5.98515	7.11174	10.0549	10.5678	7.96934	9.15291	3.18456	10.4544	7.79623
6.34855	3.74394	9.29929	8.13399	5.78537	6.03962	9.16586	11.1587	7.14038
9.54181	3.961	7.71814	5.19936	10.3261	5.39538	10.4609	7.55246	8.84885
7.65005	3.92606	2.50361	7.31014	6.17151	11.2707	7.24362	6.91434	5.23656
6.18386	4.29528	6.30205	5.58684	5.81902	8.6605	14.6512	8.24316	7.74051
7.67415	4.75277	2.59845	4.32083	4.74875	10.6215	8.68004	4.16845	7.01821
6.29131	3.95888	1.5236	10.257	9.0306	5.74857	5.81482	7.9063	8.25173
9.75096	2.29009	8.30974	3.88396	7.41969	9.7319	11.1722	6.93447	8.66261
7.06453	3.17942	3.51714	7.65929	3.44281	6.81904	13.1075	7.11213	6.55153
5.39375	3.33283	5.17945	8.83158	8.60003	6.99548	10.7784	5.12047	7.57784
7.28948	5.42935	4.24644	5.47641	7.3001	7.33101	8.6153	6.83904	7.05369
5.48359	3.92704	8.63777	9.19984	7.45454	5.76647	7.17413	10.313	8.08329
7.03388	3.22841	4.38671	8.51688	4.7105	7.10001	10.2635	7.83839	7.36219
6.14349	4.76233	3.33377	7.01398	5.24164	9.4077	13.9871	13.7755	9.16576
4.04512	4.81082	8.23928	2.17115	7.0655	8.40651	7.31183	10.4804	4.95505
5.63219	4.06102	10.3591	4.29762	4.06076	8.33113	12.4733	7.21688	8.9466
3.70019	4.30095	8.38797	6.2356	5.60852	4.74654	8.66707	7.90816	6.85669
6.34209	5.36153	7.47681	2.74233	4.3429	5.30307	7.1478	8.80489	6.41572
3.80132	6.76857	4.98498	5.74635	3.62311	5.01181	14.1232	6.36141	6.24699
4.57268	5.21925	4.12712	12.0435	3.50681	7.97021	7.99274	5.745	9.97516
7.08451	7.27903	7.45545	4.7875	4.9201	7.47186	9.54816	6.1288	10.8579
6.86678	4.79548	4.9429	8.48353	6.24482	8.55094	8.13499	9.14915	6.32734
2.28369	4.80583	2.50441	10.4832	6.62528	7.25921	9.09864	7.45666	7.57043
3.20082	5.17371	7.73741	5.2672	6.91249	3.21209	8.77469	6.84961	4.39197
5.05845	7.08412	6.47255	7.62641	5.46815	3.1266	10.6473	9.97641	12.1877
8.60729	7.43025	4.934	3.39493	4.15688	11.1431	14.2216	10.5481	2.66824
6.78854	4.40782	8.57037	5.81646	6.70846	6.45585	8.43547	6.96536	4.89949
10.3566	3.52776	8.86643	9.25271	2.29758	5.76755	11.7321	7.08997	9.85825
5.44663	3.07421	5.63538	4.43829	3.63373	7.23461	10.454	6.27358	10.7695
4.6087	3.81324	9.39293	7.45745	6.53436	9.46965	7.0625	8.96633	10.0883
4.87497	4.37408	5.27008	8.2201	4.77192	8.33572	7.46491	5.8521	5.53125
10.4264	6.07202	4.46177	6.85118	2.84614	5.21651	9.89226	4.26073	10.4487
6.59655	3.77901	2.97575	5.96087	6.54808	8.76972	12.3194	13.2625	5.37874
6.25084	4.46024	8.74115	6.6911	8.2228	4.59291	8.0383	7.47526	7.87945
7.78301	3.70949	4.97308	10.0257	7.54638	7.54259	9.02634	7.72612	5.38787
5.5713	6.04104	8.11513	5.39831	8.11177	7.61482	7.92418	9.42468	7.42366
4.54589	4.56899	9.88329	7.3868	7.9719	8.27827	6.46292	5.80377	8.29985
1.70773	5.27198	9.35931	9.38842	7.59811	8.88661	5.15824	8.93141	6.61905
8.70603	8.94534	8.73789	9.29285	5.38391	8.27135	5.15858	10.0803	7.99554
10.5462	5.09732	7.46666	8.37919	2.61524	11.2112	12.6307	5.09503	9.58242
2.89823	3.05684	9.7087	7.83014	5.91822	2.30755	14.2749	8.35503	7.22679
6.14117	4.21889	7.4294	4.23775	4.49533	7.97488	9.22508	6.41145	9.72892
6.65883	4.76166	9.54383	7.75119	10.7332	8.17772	7.91418	7.42189	10.6816
6.82579	3.72433	2.71339	5.57383	4.69863	10.3359	6.48976	9.18069	4.21043
6.65662	5.44891	3.32606	3.32484	6.45072	3.70848	7.74776	5.28422	4.62323
8.47845	5.32808	6.24397	6.23719	8.28113	8.94613	8.59669	7.59464	4.30279
6.24474	6.14877	9.20452	5.41966	2.30795	5.54738	9.99629	10.2727	4.49087
7.52337	4.74642	11.4915	8.36794	9.31968	10.2871	7.29612	9.5138	8.17033
8.8416	3.0785	3.12971	7.79736	8.20681	7.50152	8.47656	12.4643	4.04871
9.72316	6.13842	8.50502	8.31984	6.73006	5.82609	9.26881	10.8038	4.63934
6.61292	5.0724	8.1658	8.59128	8.32289	5.51382	8.07248	7.08877	4.84767
6.02893	8.03215	6.19631	1.82035	7.35939	7.03227	3.48425	11.2511	9.56032
5.90692	8.64515	5.51797	1.73597	5.87506	3.36963	3.44147	5.90421	9.93372
7.39374	3.94559	7.72076	7.45019	9.49936	7.96137	9.87149	6.55315	5.60668
7.16167	5.77068	5.88715	7.52064	5.34258	6.12168	7.34532	6.43514	7.22858
3.19138	3.50753	6.80772	11.4352	3.14628	7.10311	6.88002	10.8319	6.65667
1.89104	6.65436	7.60837	7.64818	2.36201	6.42889	7.54829	8.07503	8.75098
4.27822	5.8439	8.69768	11.3835	6.93273	6.13799	7.75481	8.48748	8.09844
5.07682	4.69823	2.77869	3.6006	5.74581	8.02734	6.71352	5.86515	6.20265
5.40068	6.48702	3.99265	2.73446	8.91569	7.17717	6.67684	4.60672	10.0158
6.89475	2.13584	3.63223	12.0465	5.43554	6.97033	7.50262	8.32024	3.81811
8.39112	4.71197	10.2274	8.64555	9.77089	10.4608	8.90449	10.9774	7.36036
3.38685	4.10288	7.94083	8.24569	7.13005	6.46882	6.38378	6.89646	6.04278
4.08039	5.52614	6.47344	7.06531	8.14199	9.51599	10.8739	8.02775	7.01958
7.58121	4.57774	4.92207	7.64051	8.07917	10.8425	7.32152	9.08925	9.73188
7.43661	3.26068	5.88907	6.93984	11.3067	5.30957	8.63699	8.69692	7.03795
9.00331	5.05713	8.01799	9.37098	6.32036	6.42268	5.63086	11.1675	5.72657
5.28796	2.4279	2.69879	6.78169	11.2639	11.4406	9.81259	6.92106	6.89419
5.43539	3.2608	5.25204	11.326	7.41144	6.27132	4.19177	10.7752	7.46686
2.78445	4.09929	6.83712	8.05704	6.43809	6.22362	5.46273	9.29257	7.51973
5.49892	7.11387	2.15722	5.8373	4.51172	8.22832	4.99527	7.58315	6.1564
5.5319	3.51327	8.11445	2.1851	4.64676	6.23393	7.27249	9.49921	6.16036
4.62586	5.90145	7.53651	3.21194	7.82855	9.76744	9.3419	8.77053	8.9595
3.31958	3.28449	8.39345	6.55654	9.24879	5.75146	10.3645	7.17872	7.76368
4.46721	2.46402	1.72325	2.4945	7.7681	8.47786	10.6247	6.26266	6.8064
3.42816	5.02802	8.70546	8.46184	6.87604	6.59893	12.8253	5.75445	5.57342
3.76313	4.28693	5.58641	4.47649	6.64781	9.1492	10.7569	7.3167	6.59204
8.41449	5.03966	6.4221	6.01998	3.95648	8.87505	7.73976	7.78617	6.79202
7.7297	4.84564	9.0834	8.92413	5.88493	10.4915	8.92465	8.08567	8.25924
2.24559	6.02147	9.27219	8.53242	7.71541	8.80312	10.4184	7.92299	6.85674
9.92449	5.63579	7.68378	8.42471	6.45899	9.72865	12.9588	8.24855	6.32614
10.4576	4.76775	7.07185	7.31074	2.78565	9.93676	10.74	9.57786	6.0541
5.81797	4.88198	8.38858	6.03807	6.74323	6.78088	11.1965	8.50345	7.90046
6.04421	5.11985	6.36561	9.82732	7.22451	6.73435	8.97312	6.18916	6.92584

## Sheet: PBP2 and RodA
Cell body and stalk length measurements to determine the role PBP2 and RodA
WT		WT + mecil		ΔrodA Pxyl::Pxyl-rodA +xyl		ΔrodA Pxyl::Pxyl-rodA -xyl
Cell body	Stalk	Cell body	Stalk	Cell body	Stalk	Cell body	Stalk
5.56086	10.3269	4.44018	4.88589	4.04737	5.36848	2.56178	0.782703
4.34084	10.0498	3.07757	5.70831	3.25429	3.93207	2.53577	0.559151
4.79412	10.4296	3.73001	3.02417	4.63356	8.92557	3.52838	3.11384
3.55418	7.49466	3.88593	7.72956	3.19008	7.15875	3.28729	3.02718
2.87606	5.0443	4.14829	6.91605	5.70197	6.81146	3.3837	1.93485
4.73608	10.9018	4.66149	7.69488	3.73977	7.0075	2.5739	1.38725
3.14608	6.37661	2.76301	1.235	2.95862	4.38303	2.63676	0.616644
3.5099	8.49003	3.86531	2.77295	4.4285	8.17709	4.0971	3.14388
3.78847	7.83729	3.44074	8.10153	4.52152	10.1943	3.51392	2.59467
2.78516	7.20552	3.94825	4.5038	2.41764	1.98945	1.84559	3.08395
3.64317	7.35019	3.6368	6.45737	3.16507	1.35812	0.616644	2.22496
3.11572	9.20262	2.90648	1.48365	3.18673	2.2097	0.726722	1.90011
5.20961	8.50462	4.12683	7.16537	3.13702	2.73761	4.3419	1.54541
4.82552	11.4107	2.92138	3.68163	3.70801	9.19346	2.9787	0.581377
6.10265	11.07	5.92683	7.83754	3.69166	9.55066	2.86132	1.55941
4.5056	9.63849	4.78271	7.02215	3.08381	7.0538	3.08054	0.65
3.60642	6.96412	4.09189	4.60582	4.72412	7.41987	2.28633	0.613209
3.05411	8.25736	3.71558	8.18003	3.39789	10.769	3.03886	0.726722
3.65848	9.76801	3.4267	5.5447	3.28854	4.41846	3.26285	1.1718
4.32837	7.92605	3.68839	4.77659	3.18896	3.73115	1.84802	0.758024
4.87247	5.95856	3.42351	4.97448	3.18523	4.77972	2.52937	0.741114
3.21294	8.25855	3.6474	7.66968	5.21635	13.6761	2.74431	1.07248
4.71507	12.2401	3.88404	8.5797	3.6519	2.46836	2.81588	0.559151
3.92451	8.21384	3.31309	5.87026	3.01111	7.79985	5.13419	0.874485
3.75657	12.214	4.26945	6.5031	4.60087	12.9433	3.20213	2.6084
3.11377	8.07092	3.25521	2.92756	4.91486	10.9809	3.45997	0.959713
3.09014	7.71547	3.47974	4.64996	5.07235	6.26867	2.60604	3.93132
3.32182	8.53785	3.73573	8.68035	5.50199	12.2913	2.22735	1.3669
6.225	8.14703	4.68538	5.29911	2.81776	1.25077	3.67444	4.45097
6.42178	8.64093	3.64846	9.07396	2.81107	2.98938	3.3993	0.726722
4.30097	11.8904	3.4068	5.03058	2.97474	3.87813	3.13687	3.00537
3.80651	7.32546	3.3485	4.64478	5.89002	13.7427	2.68438	0.995623
5.32909	13.7925	3.30954	5.91884	5.09114	8.5585	3.30338	1.13726
4.9449	9.69445	3.85769	6.9332	5.73945	11.1367	3.20865	5.07839
4.59325	9.64363	4.2377	7.65289	4.59434	9.48115	2.39996	1.2086
4.20163	10.8823	4.71391	8.66053	4.369	11.7465	2.43095	1.45192
3.90314	8.6769	5.63888	3.61837	2.61252	1.83156	3.25092	0.59927
4.05832	10.291	5.1367	4.04867	3.57083	7.06472	3.49927	1.57616
4.63995	10.9067	4.37309	6.55975	4.88143	8.83967	5.01844	8.89125
3.49887	11.4022	3.78567	10.1531	2.91963	2.81459	2.07251	1.75908
3.48736	9.68743	5.55947	6.83604	3.28673	3.57874	3.40133	2.36797
3.72797	11.5513	5.98375	6.40271	3.30207	3.32218	3.58287	2.34078
3.43734	10.3237	3.864	8.44906	2.66578	3.04831	3.27704	2.06913
3.40045	6.96921	4.35251	4.88305	5.18264	4.65004	2.75356	0.782703
5.67957	8.81265	2.94144	4.71159	2.95031	2.5158	3.02004	2.01398
5.14572	12.6554	3.13848	2.94427	5.00521	11.4555	3.45854	0.524047
4.88326	10.5954	4.03561	8.39961	2.07755	1.42312	2.96018	1.3723
3.16048	3.37024	2.8452	1.45344	3.14559	2.90323	2.54607	2.33224
4.29805	8.7953	3.82045	4.93846	4.17724	10.287	2.97697	0.866096
4.58726	9.3157	2.73968	5.4635	5.89874	7.8446	3.42467	1.18078
5.23117	12.476	3.61931	5.02335	3.85027	4.00115	3.51021	0.640176
5.13239	10.164	2.82334	3.47168	3.69965	11.6001	2.48196	0.559151
5.31144	9.72816	3.40385	5.51368	5.73339	11.5578	3.33185	3.61353
4.722	9.89621	2.84469	3.53982	5.75886	7.77827	2.55681	0.992182
4.27057	9.34499	4.60479	2.34496	2.86696	4.06494	3.2416	0.804005
4.5018	6.75829	3.53699	3.66618	5.17471	10.4421	3.23208	2.68865
2.61865	8.00309	6.27005	7.23229	4.10177	3.91936	1.81761	1.58049
3.95392	9.85871	3.78676	6.26149	2.49645	6.52125	2.79792	0.923823
4.40092	9.69026	4.09007	3.56686	3.78693	5.96908	2.99232	0.741114
3.57841	8.45254	3.21811	5.09624	3.35791	8.4486	2.30439	1.23777
5.62108	11.5454	2.40655	2.28943	4.22311	8.20008	2.33466	1.87473
3.16381	7.92955	4.53063	5.88289	4.05298	12.8371	3.54877	9.20698
4.56663	9.37523	3.26576	4.44549	2.7293	4.02657	2.56733	1.67121
5.83772	7.49377	3.02756	5.10339	5.2508	10.5537	2.30528	0.827315
5.57328	10.8541	4.76878	7.07254	3.12705	10.5536	3.31302	1.71136
4.72745	11.456	3.34086	8.78343	3.37816	4.14094	2.41394	0.581377
4.16984	9.10379	3.52608	7.05541	5.75308	12.6943	3.18084	2.01833
5.66	7.28126	5.11867	7.20346	2.87489	2.60305	3.25733	1.39703
4.08038	10.1682	5.60481	4.23147	3.02198	2.4963	3.11689	1.40534
2.70814	8.04954	4.99217	7.18319	4.91075	12.0945	2.87306	1.74228
3.16048	7.04778	3.26059	1.60552	2.27448	2.53511	2.60111	0.616644
3.8644	11.3632	3.34965	3.87425	3.10043	3.63509	2.47198	0.59927
5.11671	10.1553	4.36315	4.27381	3.16188	3.35862	3.56007	0.700071
4.53256	5.61862	3.53394	2.44747	2.57599	3.33394	3.79579	4.14544
5.35431	10.7945	2.86556	3.27349	6.31322	9.3113	2.9816	0.59927
4.7875	11.399	4.55257	4.83926	4.23815	12.7264	3.27117	1.40427
5.00333	12.3811	3.33052	4.09566	2.92015	11.1081	3.51574	1.79924
5.13398	7.43361	4.27517	8.27839	3.68296	6.31521	2.53141	0.741114
3.86048	6.01317	3.87409	6.00079	3.92157	10.0126	3.57532	1.05268
3.33762	4.96885	5.72579	7.6415	3.56501	6.61693	3.55066	1.18065
5.8615	8.62626	2.75989	2.50928	5.32172	10.1158	2.87848	2.54889
4.4371	11.2071	3.57897	4.38438	4.07799	9.22617	3.34434	9.42026
4.30124	13.2999	3.99289	6.65234	5.36804	10.0758	4.3635	1.72259
3.81665	8.61568	5.39236	7.25786	4.50854	8.23723	2.85073	1.28181
3.23903	11.4249	5.71776	5.48317	4.27835	10.9572	3.90097	3.2838
4.3195	8.91279	3.39441	2.41384	3.62452	6.24245	3.23191	2.15229
4.34311	9.46144	3.61299	5.37568	3.40252	3.67738	4.12958	0.758024
4.62447	9.97581	2.63039	2.45114	3.13466	1.61727	3.35573	2.92224
2.90961	8.95456	3.27605	2.0222	2.96367	8.01952	3.78636	1.365
3.16146	10.1056	4.90224	7.48803	2.63061	2.82375	3.42615	1.08182
3.20446	7.62397	3.48672	6.00054	3.58821	7.13985	2.53855	1.07594
3.12917	5.10268	5.00099	6.15913	4.61192	12.9732	3.57158	1.08031
2.83516	4.98333	3.7051	5.84547	4.73816	3.89238	2.97155	2.58341
3.42986	8.07868	3.06433	3.15548	2.69276	2.36941	2.93342	1.06608
3.44197	6.80127	4.14602	7.2388	4.05265	10.9597	3.06848	0.741114
4.14485	10.6236	5.02012	8.10909	3.1236	5.56598	3.38607	2.24909
3.22063	6.19806	3.85727	4.26301	4.78706	10.1359	3.29767	1.98577
4.35844	7.90725	3.64698	5.94649	4.89722	12.1218	3.10935	0.847496
3.61324	7.00414	4.24172	3.7676	3.66637	3.80528	1.98445	0.559151
3.85154	8.75083	3.85777	5.3637	4.15957	8.15593	2.74547	2.42625
4.58415	12.4045	3.62109	3.91663	3.6511	3.26921	2.67474	3.36969
4.63321	13.3373	3.97882	7.26613	3.34129	9.20754	2.57472	0.785398
5.05233	12.5909	3.64033	3.84471	4.11807	9.5505	3.5711	0.790759
4.20094	9.97838	4.07397	5.48722	3.57564	8.50146	2.81199	0.741114
2.85866	8.46682	2.54328	3.34751	6.089	6.46867	2.48039	1.88553
5.16659	11.2695	3.14651	3.39467	6.1482	9.09005	2.70934	0.524047
4.64906	10.8067	2.91629	4.90946	3.16633	8.33465	2.39707	1.1183
5.33207	9.49655	2.47607	3.13683	5.23493	12.0092	2.53507	0.760805
3.56229	8.98483	3.46468	5.83444	3.34242	4.28241	3.57901	1.7189
3.7339	8.65034	3.30545	2.81114	3.49713	6.91858	2.90854	1.11072
3.28443	7.87913	4.94597	5.51418	4.05156	7.83451	3.58554	1.87592
3.71586	3.21272	4.00242	6.24885	3.75252	9.13218	3.44952	0.930658
3.1403	7.49278	3.45288	5.63467	5.44612	11.8677	3.78364	3.18393
3.81685	6.81321	3.04369	2.57282	5.70859	12.3949	4.20445	1.282
4.60974	10.6891	3.63981	4.04837	4.26351	13.5288	2.59119	0.760805
5.05219	9.21573	2.82326	2.79906	5.80598	11.1489	2.36869	0.65
4.14852	11.2416	2.4979	3.15221	4.74056	10.3241	1.93261	2.64227
3.3579	10.8287	3.54854	4.82991	4.14038	9.05817	2.57103	2.41701
3.9112	9.16336	2.7758	3.10042	4.21874	6.30958	2.58723	2.11639
4.03616	7.43361	3.00871	3.95753	3.38062	8.68923	3.89105	1.83133
3.57205	7.27566	3.33713	5.33775	3.47852	7.18817	3.32324	1.71221
4.90662	7.13132	2.68097	4.74636	2.26955	6.91571	2.28598	1.80069
3.19482	8.4294	2.86468	4.53325	3.30674	3.59938	2.67652	2.38362
4.41412	9.58674	2.92158	3.58689	5.64515	12.7744	4.40686	2.04743
3.27885	10.1502	2.28112	3.40997	5.15038	8.70568	2.39683	2.40501
4.07909	11.6614	3.67133	2.37514	5.33359	10.7054	2.79427	1.65338
5.54971	11.4876	2.98436	4.26597	3.68647	3.46776	3.59395	3.42005
4.68315	11.5744	4.0741	5.25413	4.24704	8.07935	2.77203	1.53846
4.44718	11.3691	2.86739	1.38959	3.58757	9.95833	2.51852	2.88199
4.47881	9.46478	3.42911	3.19206	6.09763	10.1695	4.82575	4.53901
3.90688	10.1781	3.54464	6.08397	4.20478	8.14673	2.90134	0.741114
5.23143	11.2321	3.63873	3.35956	3.83102	2.8728	2.87136	3.18957
3.30138	10.0333	3.06943	2.45795	3.11621	2.02353	3.68477	3.33264
5.67402	10.3086	3.61456	4.48088	2.78012	3.66936	2.79465	0.822192
2.80941	7.95872	3.14224	3.61576	3.00491	5.07263	2.80311	2.12396
2.58571	4.13078	8.44055	4.81326	4.76845	8.54886	3.38121	1.12332
3.24237	2.85709	3.79654	5.60335	4.13456	10.731	3.77667	2.20874
2.95396	3.98199	2.76458	3.77098	3.28057	5.72443	3.3836	1.62781
2.87143	1.728	3.17173	4.07632	5.85957	12.6787	2.91446	3.50568
2.74092	3.73136	3.62503	4.62355	3.94975	6.59068	2.57702	2.25646
2.79278	8.07748	3.6733	3.22791	3.35303	5.4069	3.66118	1.35975
3.62275	4.44337	2.41431	5.13566	3.36332	5.7848	2.99181	3.00847
3.55507	7.9088	2.70513	2.10463	4.42334	11.7284	3.12813	3.75792
4.91731	11.4277	3.05739	2.85976	2.82907	7.89764	2.36559	2.02131
3.53812	7.76461	2.94591	4.57918	3.43495	5.8256	3.29891	2.75169
3.04638	7.48666	2.60593	4.21446	3.28764	9.66019	1.92831	0.872066
3.5032	10.2258	3.01126	1.7562	4.53757	13.4791	2.33108	1.38543
4.61763	12.6968	4.20049	4.13507	4.17658	9.46047	2.96473	2.69837
3.1025	8.57546	2.92036	4.21481	3.83592	8.04423	4.14386	1.68455
4.40873	9.35114	2.94236	3.33454	2.96862	2.49096	3.28333	1.02774
3.37688	7.95414	2.29701	3.19888	4.12751	11.4937	3.1568	0.782703
3.53989	9.06465	3.55498	4.85332	3.78563	6.76954	3.28982	3.09905
4.22716	12.3618	4.8504	8.32968	3.30764	8.48963	3.89221	8.81834
5.85891	10.4185	5.06666	8.08399	4.22555	11.453	4.78571	2.67616
4.2189	8.76403	4.326	5.15001	3.61828	8.86462	3.09349	1.52161
4.77049	8.72081	3.89296	5.44532	4.72943	7.71603	3.8224	1.95127
3.92573	12.104	2.90628	3.5634	3.61375	3.76902	3.90761	6.35352
3.37641	8.18491	3.80639	8.40024	5.43158	13.8517	3.66643	9.63603
5.38534	14.4824	3.22875	4.74557	3.62917	3.43641	2.69948	1.10542
4.32898	9.7871	2.87808	3.36767	5.79225	13.736	2.68388	1.69302
3.42206	9.79	5.03427	8.584	5.58719	12.3307	4.09329	1.17236
5.08884	9.74729	4.1946	3.38823	3.49885	7.8409	2.99776	1.41875
3.98264	9.05977	3.90649	6.44	5.09321	10.8749	3.69939	4.71677
4.51388	10.8192	2.69792	2.49608	6.53888	14.5587	4.36713	1.81556
4.61273	7.61614	4.85245	4.58727	4.956	11.4128	4.56515	2.94574
4.56737	8.48765	3.06273	3.17969	3.00074	6.55909	2.60373	1.31343
2.68304	9.09641	4.71925	3.26285	5.57876	10.5467	3.30145	1.63073
3.95962	9.41534	3.69966	5.65662	3.60833	5.41546	2.32491	0.930658
2.73842	8.69802	3.44754	6.35329	2.8265	4.81249	3.44508	1.19459
3.67749	8.54755	3.51293	6.99712	4.91364	5.8753	2.76845	1.61364
4.34798	7.92118	4.17677	7.93679	5.07764	10.9638	3.82606	1.11219
3.4074	11.2818	3.25618	5.1199	3.52616	10.3398	2.96437	0.9471
3.97115	10.3213	3.18302	6.68229	4.87442	10.2378	2.69314	1.19863
3.01054	8.19105	4.32105	8.42931	3.78706	5.05309	3.32425	1.15729
2.70046	9.23631	3.81698	2.76004	5.17032	11.4844	2.15188	2.25645
4.80499	11.7261	3.42901	4.58245	3.70322	5.63293	3.0931	0.930658
3.70144	7.31655	4.96849	6.0329	4.62503	11.6694	4.2705	4.12829
3.2194	7.39321	3.82168	5.51963	2.77146	2.25376	3.20921	3.36905
5.42884	10.1271	2.49786	3.18761	3.02845	2.01299	3.01068	1.26207
4.17837	11.5461	3.63964	4.6286	2.41882	2.49632	3.64897	1.1951
4.26353	8.30709	4.52554	6.73565	3.18802	9.58143	4.35049	1.3
3.36605	9.19824	3.0695	4.55132	4.65582	9.98718	2.86525	1.55404
3.64185	11.633	4.4492	6.37775	4.91883	13.5363	3.32118	2.27535
4.14902	9.35775	4.0309	4.62041	5.93831	10.7245	3.80212	10.2535
4.56833	10.3788	2.67212	3.80207	4.23823	4.52447	3.48963	2.79638
4.57347	7.71501	3.41378	5.00414	4.34322	14.2573	5.11859	2.04488
4.24215	9.43768	3.1068	3.98038	5.21413	11.4424	3.029	1.29203
4.13963	7.50628	3.97463	1.64596	5.46003	12.0367	2.93199	0.726722
2.72065	8.48178	4.22521	8.63788	3.75105	5.42375	2.12236	0.726722
3.59084	9.94952	4.53733	7.58506	5.56436	9.53855	4.30506	4.43517
4.99832	9.62563	4.74236	7.51562	3.69496	4.47332	2.89781	2.84178
3.83247	11.2517	4.88782	6.14604	4.38276	5.4791	4.85909	2.4222
6.38675	11.3064	2.76374	4.56085	4.63195	9.92931	2.99685	11.9709
2.48468	6.91129	3.9231	6.66853	5.61828	11.2478	2.77446	1.28207
3.15798	4.42965	3.81083	3.49696	4.58684	10.9223	2.73163	1.60345
3.82245	4.64104	3.03832	2.18131	4.99867	12.0901	2.919	1.1718
3.30307	5.19884	4.59984	6.98258	2.73309	6.22931	2.40703	0.78
2.69496	7.18337	4.03209	6.02252	3.64775	6.39079	3.30572	1.9572
4.71739	6.96561	3.84579	4.2252	4.08567	7.37993	3.85807	1.32743
4.19109	8.77486	3.76708	5.79009	4.49698	18.6556	3.08704	1.105
4.05941	8.29282	4.11474	6.71188	3.46827	4.0309	3.44095	0.905345
4.61617	9.81582	3.7206	7.09482	4.95553	5.99101	3.36308	0.884095

## Sheet: Scaffolding proteins
Cell body and stalk measurements in mutants of scaffolding proteins
WT		ΔbacA		ΔrodZ Pxyl::Pxyl-rodZ		ΔmreB Pxyl::Pxyl-mreB		WT + A22
Cell body	Stalk	Cell body	Stalk	Cell body	Stalk	Cell body	Stalk	Cell body	Stalk
5.56086	10.3269	4.78884	4.02276	4.38723	1.19611	4.49335	5.18462	4.43811	2.12286
4.34084	10.0498	2.92109	3.2824	2.67495	2.66891	3.52808	2.33178	3.39141	3.77926
4.79412	10.4296	4.14492	4.73904	4.51685	3.65899	4.64751	4.16501	4.84476	3.22351
3.55418	7.49466	2.9673	4.06268	4.42722	2.76461	3.075	2.27594	3.37894	3.42676
2.87606	5.0443	2.9064	3.11189	5.02992	4.85273	2.87643	1.89873	3.45944	2.19026
4.73608	10.9018	4.78405	4.65289	3.39634	1.87061	3.26352	2.71784	4.38635	2.39658
3.14608	6.37661	3.09036	4.50161	4.31546	1.66103	2.6669	0.65	3.92373	2.60913
3.5099	8.49003	3.03798	3.70018	4.19578	1.16417	2.66526	1.18922	3.65022	2.30956
3.78847	7.83729	4.79476	5.56817	3.48468	1.41426	3.49483	0.975	4.06716	0.931854
2.78516	7.20552	2.8676	5.75983	2.67618	1.30947	2.6669	2.66011	3.85895	1.5342
3.64317	7.35019	3.16827	5.27478	4.19922	0.741114	3.57001	2.44213	4.21477	1.65267
3.11572	9.20262	2.71097	3.20205	3.18539	2.95445	3.18415	5.78765	3.52943	2.28476
5.20961	8.50462	5.56623	6.20338	3.92739	2.29095	3.02383	1.495	3.24232	1.46055
4.82552	11.4107	4.91464	4.71811	3.61705	1.98311	2.6045	0.997254	2.87278	2.69373
6.10265	11.07	3.1374	3.07489	3.68887	0.884095	2.71196	0.845	4.0846	1.99943
4.5056	9.63849	2.90366	5.12537	2.16995	1.04809	2.56752	1.3	3.49933	2.55356
3.60642	6.96412	3.66717	4.51712	3.1759	1.67103	3.47389	2.01824	4.08275	1.91084
3.05411	8.25736	3.12693	4.68488	4.13577	1.26223	3.13229	1.72583	4.05116	1.28266
3.65848	9.76801	3.25638	2.59391	3.43839	1.282	3.16789	1.96268	5.00108	2.03338
4.32837	7.92605	4.66481	6.5263	5.94735	2.35777	2.51045	0.966294	3.29801	2.29631
4.87247	5.95856	5.47041	3.23758	6.14976	1.34337	3.56958	5.41514	3.53942	2.39083
3.21294	8.25855	2.55207	2.13321	5.48049	3.81433	2.52948	2.04896	3.46854	2.53023
4.71507	12.2401	2.67804	2.28634	4.04462	2.86393	3.48681	3.76227	3.75148	1.45379
3.92451	8.21384	3.79659	4.77885	5.25414	2.96024	2.4437	5.21552	4.29127	1.43843
3.75657	12.214	2.54634	3.88424	4.82055	3.80036	2.6989	0.937443	3.14065	2.03019
3.11377	8.07092	3.64041	3.8342	3.82514	1.22175	4.09801	2.40529	3.48097	0.861032
3.09014	7.71547	2.76241	3.95804	4.42314	2.96106	2.65039	2.39815	4.66589	2.0845
3.32182	8.53785	3.367	5.16356	5.1667	3.747	2.57331	2.28888	2.65794	2.29966
6.225	8.14703	3.75699	3.24895	3.08398	3.65045	2.9098	2.27204	3.39072	2.57659
6.42178	8.64093	3.44567	4.14897	5.45195	2.13846	2.97348	2.05375	4.2439	1.81153
4.30097	11.8904	2.50928	4.71651	3.1434	1.3	4.86159	5.59419	4.08018	2.45118
3.80651	7.32546	2.95577	4.35412	4.00715	1.17405	3.07632	1.49841	3.97447	3.38239
5.32909	13.7925	3.25986	4.51102	3.86066	1.51566	4.22287	2.51976	2.2793	1.81462
4.9449	9.69445	3.39392	3.85884	3.30896	1.25844	3.33184	2.98845	2.85165	4.12923
4.59325	9.64363	2.87905	2.91154	3.66352	3.59958	3.38762	1.36263	3.01673	2.32598
4.20163	10.8823	3.02818	3.49807	3.81659	2.00417	3.62782	4.31232	4.30829	2.01073
3.90314	8.6769	2.8073	2.46822	5.33023	0.700071	2.95949	1.40814	4.69472	2.48234
4.05832	10.291	2.7603	4.55305	4.62383	1.20445	2.9929	0.874485	3.38842	1.37427
4.63995	10.9067	4.4995	3.51754	4.5435	1.30109	2.34367	1.10206	4.07751	2.5425
3.49887	11.4022	3.05776	2.57959	2.98647	2.40047	1.71841	1.28207	3.46033	1.9291
3.48736	9.68743	2.83728	3.53443	3.33376	2.35521	2.73386	0.782703	4.40626	2.1474
3.72797	11.5513	2.79783	3.07691	4.71458	1.72455	2.21579	1.51809	4.28918	1.27519
3.43734	10.3237	3.10396	3.43101	4.68336	0.59927	4.3277	1.42785	4.1081	2.40732
3.40045	6.96921	2.44575	3.15548	3.95987	1.08985	4.32722	2.33276	3.16219	2.01228
5.67957	8.81265	2.91435	4.46435	4.7185	2.44252	3.82606	3.00814	4.10884	3.59728
5.14572	12.6554	4.13131	4.96856	3.07253	3.63821	2.83356	1.16275	2.67901	1.96078
4.88326	10.5954	3.33058	2.8533	3.61768	0.99005	4.73486	4.71023	3.08018	3.01198
3.16048	3.37024	2.64507	4.89115	3.80614	2.37395	3.20229	1.91531	4.17167	0.916341
4.29805	8.7953	2.82791	3.8255	4.23904	1.2503	3.4525	2.10971	2.84118	3.06857
4.58726	9.3157	4.70562	5.29894	3.4751	1.31287	5.29923	3.37928	4.38849	4.08929
5.23117	12.476	3.01902	5.90623	3.54287	1.33443	2.72314	3.28327	3.65428	2.66697
5.13239	10.164	3.16503	4.30017	3.20558	0.845	2.91247	4.07038	3.98134	2.08971
5.31144	9.72816	3.76093	3.91835	2.66716	0.741114	3.02673	0.919239	2.69949	2.07381
4.722	9.89621	3.38529	2.82079	3.32327	2.00023	2.66964	1.36678	2.53217	1.83673
4.27057	9.34499	2.86112	3.29029	2.83261	0.928207	2.93865	1.58718	4.32396	1.91961
4.5018	6.75829	2.44127	3.32156	4.18779	2.16609	3.6407	3.24641	3.33976	2.36732
2.61865	8.00309	3.30754	1.36009	3.32519	1.42743	2.67596	2.2045	4.00327	3.02877
3.95392	9.85871	3.16456	3.02634	4.72224	2.67595	2.61145	1.96427	4.47459	3.22024
4.40092	9.69026	3.2721	5.40007	3.11063	0.872066	3.33603	1.23905	4.47111	2.04821
3.57841	8.45254	3.99411	6.16587	2.95604	2.07629	3.04535	2.51308	4.72755	3.62508
5.62108	11.5454	2.43718	3.94139	4.96967	5.31284	2.19208	1.74736	3.08931	2.03142
3.16381	7.92955	4.03279	5.52121	6.21332	1.42101	1.50095	0.59927	3.4037	2.79098
4.56663	9.37523	2.90444	2.01769	4.10339	1.38197	2.47915	4.35178	3.99377	3.19715
5.83772	7.49377	2.6116	2.78808	2.69888	1.97761	3.37492	2.16031	4.47873	1.45643
5.57328	10.8541	3.63167	4.04433	3.22587	1.94717	3.58952	6.11198	3.42077	1.55499
4.72745	11.456	2.8769	2.48022	3.39462	0.67862	2.24174	1.60302	3.44427	2.3546
4.16984	9.10379	2.7606	4.25189	3.58677	1.51623	2.77144	5.74051	3.33991	2.461
5.66	7.28126	2.78497	3.40836	3.20578	0.872066	2.78573	1.47365	3.40776	3.33467
4.08038	10.1682	3.71217	3.93074	4.01453	1.44325	3.80109	4.66765	2.97159	2.2021
2.70814	8.04954	4.45285	3.64758	3.70423	2.79794	4.85578	2.15762	3.14249	1.81959
3.16048	7.04778	2.79831	2.2445	3.69778	0.473207	1.7071	2.26421	2.71911	2.69301
3.8644	11.3632	3.42361	2.83885	3.72439	0.845	2.86342	0.785398	3.63734	1.80682
5.11671	10.1553	4.52059	1.93998	3.36271	1.0943	3.51347	2.36559	3.14202	2.01011
4.53256	5.61862	2.87409	3.20188	2.80844	2.26621	3.58219	3.95639	3.88837	1.33123
5.35431	10.7945	4.15546	6.31899	2.95314	1.10525	3.11476	0.99005	2.93431	1.33349
4.7875	11.399	3.67314	2.84427	4.56686	1.49138	3.45259	6.37749	3.04051	1.10151
5.00333	12.3811	2.31805	1.20245	3.04098	1.32683	4.00507	1.64587	3.01146	2.01817
5.13398	7.43361	3.13328	4.04148	3.60585	1.93446	3.08202	2.21295	4.10827	1.92544
3.86048	6.01317	5.04116	4.81684	3.45855	3.45899	3.04342	1.29075	4.63008	2.53516
3.33762	4.96885	2.69364	2.69006	3.94491	1.05812	3.32338	2.12785	4.45627	2.88839
5.8615	8.62626	3.43866	5.20548	3.9048	2.10389	4.7192	6.59104	3.88266	3.40388
4.4371	11.2071	2.8094	3.408	5.08614	1.06608	2.39969	2.17471	4.35927	2.18773
4.30124	13.2999	3.77748	3.81328	3.65736	1.98806	3.22288	1.66416	3.32878	2.19771
3.81665	8.61568	2.80715	2.73477	5.56116	1.63576	3.48298	1.32013	3.07437	2.20093
3.23903	11.4249	3.04861	2.98553	6.3178	2.20968	3.11698	3.0435	5.00913	2.99788
4.3195	8.91279	4.26211	4.06038	7.70568	1.06608	3.67169	0.581377	4.70893	3.24602
4.34311	9.46144	3.30496	4.89249	4.52636	0.847496	3.67963	1.755	4.24923	2.49369
4.62447	9.97581	3.6945	2.88034	5.08898	3.43365	3.84686	2.29114	4.11108	1.50654
2.90961	8.95456	2.56625	3.49177	4.413	2.30992	3.11546	1.28587	4.20359	3.06197
3.16146	10.1056	3.1863	2.81888	5.40494	1.06799	3.60473	1.23945	4.40682	2.88569
3.20446	7.62397	4.46041	5.28445	4.55424	1.69462	2.98913	1.95	2.90872	2.43395
3.12917	5.10268	2.50576	3.2498	4.01967	2.87521	3.00151	2.39731	4.21134	2.31909
2.83516	4.98333	3.01975	4.35592	3.71424	1.28446	3.32363	3.39791	4.13967	2.68616
3.42986	8.07868	2.56578	2.85384	3.61052	0.793426	2.99772	3.84625	2.93017	1.94694
3.44197	6.80127	2.62002	3.95542	5.70822	0.782703	2.90797	0.65	4.29845	3.22196
4.14485	10.6236	4.10582	3.59841	5.02768	0.845	2.5892	0.581377	4.9119	1.52393
3.22063	6.19806	3.43359	4.74277	4.61422	1.06005	3.23506	1.9576	3.91887	1.41119
4.35844	7.90725	3.22969	3.54507	2.80791	1.186	3.05074	2.4939	4.25468	1.7773
3.61324	7.00414	3.63121	6.51608	4.97667	1.87267	3.10533	3.66964	4.34351	2.65562
3.85154	8.75083	3.01809	5.26526	4.11099	2.91586	3.70567	3.25542	3.40195	2.54275
4.58415	12.4045	2.57605	2.79278	2.46593	2.87534	3.99257	0.65	4.44222	3.55369
4.63321	13.3373	3.08272	2.01975	2.58974	1.26	2.81149	0.814447	4.22173	1.61909
5.05233	12.5909	3.45007	3.18355	4.82362	1.41405	3.39584	1.13674	4.15967	1.75846
4.20094	9.97838	3.2225	4.40893	3.77924	4.35028	3.24477	2.46734	3.74009	1.29154
2.85866	8.46682	2.90028	3.45598	4.25794	1.4325	2.42694	0.931096	4.53327	2.10697
5.16659	11.2695	3.15206	2.65444	3.32746	0.804005	3.68761	1.37576	3.87002	2.22765
4.64906	10.8067	4.5031	5.2014	4.00874	2.52704	2.38953	1.42017	3.50022	1.6044
5.33207	9.49655	5.64572	2.69067	4.06344	0.703082	3.04356	2.57123	3.88086	2.27401
3.56229	8.98483	4.73134	5.01748	2.77922	1.66337	3.82726	0.822192	4.00822	1.9997
3.7339	8.65034	2.54824	3.6443	4.38724	0.782703	2.7029	2.04074	5.49249	1.31849
3.28443	7.87913	3.47165	4.78142	4.37971	1.53671	2.77463	1.11927	3.07838	2.441
3.71586	3.21272	3.05141	4.26183	5.176	1.50768	3.39884	4.51558	4.33405	1.43823
3.1403	7.49278	2.9251	3.5735	4.42326	1.16424	3.02847	2.30815	3.46918	1.04184
3.81685	6.81321	3.65223	5.0602	3.13278	1.07397	3.72318	0.782703	3.5964	1.94158
4.60974	10.6891	2.89301	3.34481	3.07592	1.28316	3.6414	6.49416	3.04242	2.4667
5.05219	9.21573	4.82279	4.23185	4.91764	1.02774	2.29505	1.43942	3.38555	2.77447
4.14852	11.2416	4.50311	3.97034	2.86132	1.29903	3.74637	3.12031	3.63978	2.65706
3.3579	10.8287	3.11483	4.72656	3.86244	5.12616	3.45316	2.68196	5.92166	1.27036
3.9112	9.16336	2.62575	1.59524	3.20751	1.19862	2.95036	2.55312	3.80454	1.13153
4.03616	7.43361	2.34348	1.86456	3.3221	2.87011	3.82972	1.89711	4.49126	3.07937
3.57205	7.27566	3.12422	2.06101	5.81602	1.11872	5.02063	1.10691	4.84813	3.08989
4.90662	7.13132	2.7096	2.59529	2.40126	0.669216	3.24556	2.09004	3.69362	1.9526
3.19482	8.4294	4.02786	3.56453	5.32384	0.758024	3.83778	4.85684	3.92437	1.75371
4.41412	9.58674	2.75097	2.49422	3.76717	0.662872	2.69261	3.63225	2.90779	1.79708
3.27885	10.1502	2.82061	3.91193	4.63065	0.59927	5.05727	4.41989	2.70611	2.52803
4.07909	11.6614	2.59652	3.50521	4.98239	0.741114	5.01956	3.25125	2.67353	3.15058
5.54971	11.4876	2.27082	1.79997	4.53977	1.105	3.23231	2.57531	2.63011	2.11834
4.68315	11.5744	3.30336	4.01442	4.31865	0.919239	2.61165	2.54342	3.60804	1.78011
4.44718	11.3691	4.1874	4.05248	2.44597	0.65	4.74597	2.84779	3.086	2.08199
4.47881	9.46478	3.57614	4.52579	4.53064	1.10905	3.98366	2.75717	4.78167	1.495
3.90688	10.1781	3.27939	4.88777	3.05798	2.52483	2.30499	2.59011	4.44354	1.86041
5.23143	11.2321	4.33714	2.34517	3.09587	1.35509	3.74141	2.06582	4.08875	2.34723
3.30138	10.0333	4.74448	5.5955	4.5763	2.88823	4.31774	3.35837	3.98189	2.06404
5.67402	10.3086	3.04306	4.67911	4.10285	2.10333	4.40574	4.47168	4.6981	3.75937
2.80941	7.95872	3.32174	3.96517	2.69894	1.52015	3.15833	1.75329	2.60613	2.91568
2.58571	4.13078	2.89154	2.368	3.37875	5.79933	2.78752	1.42939	3.50248	2.45137
3.24237	2.85709	3.10225	4.20644	4.43099	1.05812	2.5581	1.23138	4.3707	1.20245
2.95396	3.98199	2.43503	1.98151	4.56131	3.81787	3.47049	4.67787	3.12744	2.45598
2.87143	1.728	3.71288	4.33947	3.32472	5.24639	3.08929	1.20267	2.82616	1.0628
2.74092	3.73136	3.65215	5.70154	4.37892	0.581377	2.6118	2.75	4.02308	2.70208
2.79278	8.07748	3.58208	3.159	2.66593	2.5305	3.00811	4.29932	2.54086	2.26188
3.62275	4.44337	3.29887	3.40539	5.36578	0.790759	2.22896	0.992182	3.08287	2.74435
3.55507	7.9088	2.75547	3.69187	3.29633	1.22985	3.25724	1.3081	3.993	3.57755
4.91731	11.4277	2.92109	3.04377	4.56767	0.91	3.12508	1.61782	3.2809	2.48374
3.53812	7.76461	2.3771	4.75356	5.84519	2.53592	3.62653	0.814447	4.95059	1.79454
3.04638	7.48666	2.51874	2.90238	5.43806	5.82478	3.58555	2.34226	5.47629	2.637
3.5032	10.2258	3.24158	4.88232	4.07832	5.80991	1.57656	0.726722	3.20043	3.10882
4.61763	12.6968	3.37717	3.1692	5.05285	2.18719	4.13748	2.02622	3.36163	3.53765
3.1025	8.57546	3.64711	6.10167	3.4061	2.56343	3.68658	2.02556	4.34426	2.37646
4.40873	9.35114	3.0211	4.86784	5.83494	1.36981	3.67567	3.16684	4.40288	1.81877
3.37688	7.95414	4.11317	7.19721	5.78034	2.84457	3.35186	3.63563	3.54236	2.27063
3.53989	9.06465	4.61584	4.81596	3.52218	1.19821	2.30379	2.06065	2.95751	1.43578
4.22716	12.3618	5.24581	2.57057	2.78782	3.15787	5.67026	4.18665	4.37891	2.65639
5.85891	10.4185	3.9867	4.13988	4.51459	1.12699	3.80146	1.99034	3.5694	3.64609
4.2189	8.76403	3.88256	3.88115	4.94313	1.15463	5.17976	4.66793	3.17533	1.89397
4.77049	8.72081	2.88586	2.84752	4.53266	1.21591	3.43316	6.4623	3.68558	2.94143
3.92573	12.104	2.92199	2.0639	3.29597	0.905345	2.48885	2.79003	4.18838	2.19189
3.37641	8.18491	2.89226	4.64473	3.92222	1.94833	2.665	3.12156	3.78505	1.28
5.38534	14.4824	3.84873	5.09833	4.49945	3.95055	2.6733	1.51005	3.45353	2.59238
4.32898	9.7871	2.63143	4.18264	4.32499	4.24296	4.2543	1.1518	3.37056	1.63355
3.42206	9.79	4.58481	6.35121	5.43197	1.74007	3.6816	1.35204	3.49985	2.80063
5.08884	9.74729	3.42734	3.86529	4.20473	1.05372	3.16248	1.69961	2.37844	1.6392
3.98264	9.05977	3.80677	2.75651	4.98555	0.59927	3.93359	1.43867	2.21936	2.04988
4.51388	10.8192	2.6146	2.79252	5.86026	1.38197	3.74986	2.94742	2.65231	2.28799
4.61273	7.61614	3.59859	3.62885	3.79043	1.3036	3.27086	2.91415	3.06684	2.81497
4.56737	8.48765	3.10595	3.03997	2.86316	1.25059	4.85175	3.03061	3.20318	3.16903
2.68304	9.09641	3.29113	3.72826	5.86534	3.23111	4.09729	1.5229	3.93152	1.68114
3.95962	9.41534	3.2334	4.30255	3.93388	1.45066	2.69807	0.640176	3.93463	1.51904
2.73842	8.69802	2.91753	3.78791	5.20749	1.22412	4.09578	1.31672	2.99232	2.1185
3.67749	8.54755	4.34187	4.63252	3.44538	3.41543	3.71054	1.52544	3.27689	1.99814
4.34798	7.92118	2.83441	3.34975	3.57801	2.21598	4.50725	2.48072	4.30456	2.51251
3.4074	11.2818	4.48771	5.84162	2.66984	1.36951	3.88587	2.70283	3.2636	1.35379
3.97115	10.3213	3.11989	3.27968	4.97491	1.61373	3.95789	1.17	3.44856	2.71256
3.01054	8.19105	2.9931	2.0565	5.7209	1.03236	4.54521	1.69641	3.20713	2.0059
2.70046	9.23631	2.40135	3.18723	3.4903	1.42129	2.81775	1.89927	3.74979	2.63439
4.80499	11.7261	4.59989	3.14637	4.63003	0.662872	2.94838	1.14415	5.1976	1.82522
3.70144	7.31655	4.558	5.54548	3.01802	2.5224	3.15329	1.99117	2.60022	1.77364
3.2194	7.39321	4.08987	4.31119	2.43806	0.867208	4.0035	1.34038	3.24882	3.24336
5.42884	10.1271	3.18694	2.60618	3.74566	3.19891	2.28604	1.71888	3.51761	1.40178
4.17837	11.5461	4.54381	3.08073	4.52782	1.04809	2.24056	1.01036	3.98511	2.08621
4.26353	8.30709	3.18891	3.3749	4.83848	2.10682	2.98994	3.50546	3.94562	2.18445
3.36605	9.19824	2.95083	2.67485	4.5499	2.66999	2.42711	1.62029	3.5689	1.27935
3.64185	11.633	2.27149	4.60037	0.905345	5.67501	2.7591	1.31722	3.16401	2.57328
4.14902	9.35775	3.34728	4.27554	4.47289	0.822192	4.44907	1.79415	3.26225	1.89776
4.56833	10.3788	4.97097	4.03373	3.61474	2.07554	2.91602	0.700071	3.24133	1.97186
4.57347	7.71501	3.1969	3.58325	4.28889	5.3638	1.93405	1.88341	4.33709	1.43962
4.24215	9.43768	2.84266	3.65204	4.10443	0.524047	3.47551	2.00946	3.41273	3.21841
4.13963	7.50628	3.20423	2.42898	3.77656	3.88762	3.90013	1.51566	3.41159	3.0283
2.72065	8.48178	2.86989	3.20968	4.45084	1.17236	3.82469	1.92528	4.69543	1.6693
3.59084	9.94952	2.7524	2.13153	3.04798	1.79396	3.12286	0.782703	2.54219	3.6996
4.99832	9.62563	2.30175	3.521	4.95639	2.58531	1.87754	0.703082	4.27659	2.77664
3.83247	11.2517	2.96599	2.45178	4.04482	2.3369	2.41146	0.872066	4.0484	3.52187
6.38675	11.3064	2.64492	2.23276	2.78306	1.5672	3.3943	0.847496	4.57666	1.44649
2.48468	6.91129	2.90865	4.11336	5.58929	4.05701	3.97939	1.36958	3.90441	3.01884
3.15798	4.42965	3.24638	4.06367	2.90147	0.59927	4.10092	1.62162	3.32627	2.37565
3.82245	4.64104	2.65221	4.64179	4.43607	1.0353	2.9161	3.59883	3.87613	1.84377
3.30307	5.19884	2.51305	2.95869	3.28617	2.37629	3.93012	3.36521	3.7825	2.24021
2.69496	7.18337	4.20066	5.85235	4.12699	3.86589	3.1327	2.39468	2.90094	1.24716
4.71739	6.96561	2.5793	2.92221	3.99807	1.36167	4.05249	1.66609	2.57134	1.95716
4.19109	8.77486	2.77766	3.24346	3.3871	1.43884	3.00831	3.65671	3.4351	2.31597
4.05941	8.29282	3.93397	2.40282	5.31662	0.758024	2.59491	1.59879	3.92395	1.9093
4.61617	9.81582	2.89516	2.88797	4.07264	1.3	3.13939	1.32971	2.80635	1.83253
5.58303	12.2483	3.7371	4.9623	4.8411	1.25321	2.93093	2.36711	2.91613	1.41154
3.84312	5.0842	3.52641	4.73914	2.71209	0.997254	3.05561	2.18698	2.61032	1.69866
3.94814	7.92815	3.73423	3.59814	2.40604	0.854941	3.22102	1.19854	4.21048	1.45379
3.01709	5.07934	2.80447	3.44659	2.37895	0.854941	3.91632	3.63205	4.05992	1.47212
2.39095	4.3003	3.01414	4.27251	4.37015	0.854941	2.7482	2.58259	5.09062	1.90286
3.50673	8.07249	3.10619	2.17699	5.42615	1.1183	2.74387	1.24182	4.32761	1.96428

## Sheet: MreBsw
Cell body measurements for the mreBsw strain
WT (PYE)	mreBsw (PYE)	WT (-P 24h)	mreBsw (-P 24h)	mreBsw (-P 18h)	mreBsw (-P 40h)
4.93089	5.43847	5.56086	4.26162	6.25811	7.85923
3.05262	4.32595	4.34084	5.80836	6.63678	6.72907
2.05772	1.49596	4.79412	4.82934	4.03532	3.09316
2.74223	1.64605	3.55418	5.34742	3.82274	5.15465
1.87651	4.99475	2.87606	6.22145	5.04352	7.45389
2.47132	3.0524	4.73608	4.55993	3.89008	6.24181
2.61473	2.25263	3.14608	5.87478	5.38528	4.39059
2.86673	1.45625	3.5099	5.78087	5.4652	7.13838
1.93567	3.11765	3.78847	6.96442	4.91769	9.07696
2.01634	2.97165	2.78516	7.14709	5.6162	6.51992
2.57991	2.22517	3.64317	5.69242	2.90804	4.02673
3.03156	4.99502	3.11572	5.17993	6.6267	5.54321
3.11068	2.56415	5.20961	5.66213	4.90714	7.67266
2.24152	4.0409	4.82552	5.67171	2.63835	5.52667
2.89808	1.83585	6.10265	6.056	3.56461	10.0344
2.36878	2.28981	4.5056	3.83684	3.41551	3.63213
2.5045	1.29509	3.60642	4.51293	3.32325	5.38313
2.62504	4.49978	3.05411	4.0741	5.51891	7.15453
2.2438	1.6456	3.65848	4.29558	3.9793	6.8281
2.15163	1.95631	4.32837	5.34449	5.10447	3.52191
3.0512	3.55167	4.87247	3.94826	3.77627	5.07911
1.86802	1.54804	3.21294	4.67535	3.55524	8.20081
2.58588	2.13121	4.71507	5.0686	4.15982	6.14788
2.25329	2.23546	3.92451	3.37443	7.28321	5.9492
2.19078	3.48	3.75657	3.57009	6.54228	4.89037
2.67181	3.87291	3.11377	3.90495	2.79966	5.7883
2.78354	2.73426	3.09014	3.6809	3.31305	4.94804
3.43779	4.48268	3.32182	5.2581	4.70433	3.74384
1.97157	3.41709	6.225	4.48987	4.83276	4.92703
2.94956	2.71131	6.42178	4.70767	5.94005	6.0793
2.79013	2.42757	4.30097	4.8439	5.26274	2.9256
2.02731	3.80554	3.80651	4.263	10.4257	3.53827
2.69066	4.96788	5.32909	3.0012	3.21829	6.66757
2.20061	5.44021	4.9449	3.46565	3.85313	3.741
2.7535	6.55402	4.59325	3.15609	3.95727	4.23226
2.96255	3.64004	4.20163	4.05692	4.76927	7.66861
2.42839	4.61407	3.90314	6.14389	2.5364	7.6462
2.54442	2.58043	4.05832	5.98672	3.50743	8.88972
2.71768	4.43571	4.63995	6.23668	4.33146	4.01974
3.07505	4.9188	3.49887	5.99351	3.2075	7.44299
2.4844	1.55701	3.48736	6.05929	3.65151	5.72238
2.09347	9.84319	3.72797	3.2074	4.69257	5.47621
3.52199	4.93209	3.43734	4.76235	5.99045	3.66054
3.34316	4.13173	3.40045	5.42591	4.04909	7.05049
2.80358	3.53551	5.67957	5.59076	3.74968	4.25194
2.63305	5.42069	5.14572	6.15932	6.47483	5.64321
2.98907	5.0014	4.88326	6.11566	3.51106	4.37965
3.06019	3.04577	3.16048	5.32539	3.82557	4.78447
2.29756	4.43794	4.29805	4.07193	2.83705	5.28231
2.50586	2.25374	4.58726	5.47323	2.13346	4.19053
2.6075	2.64119	5.23117	4.55339	3.14384	5.85187
2.43005	2.05422	5.13239	3.31668	6.38971	5.98378
2.66537	1.63574	5.31144	3.97446	4.0341	4.79793
2.83627	3.21515	4.722	4.56065	3.58015	6.48545
3.13581	2.56395	4.27057	4.70919	4.52533	3.72252
3.3903	2.4789	4.5018	4.21836	3.41318	4.53453
2.75446	3.35123	2.61865	3.91415	3.89755	3.85483
1.72315	1.90073	3.95392	3.86048	4.46555	4.28268
2.34821	2.8178	4.40092	6.18323	3.2842	4.19555
2.29426	3.49582	3.57841	5.50947	4.12665	5.86524
2.25378	2.37419	5.62108	5.79305	7.94664	5.28667
2.20417	5.48848	3.16381	4.7674	2.84942	4.26206
2.86473	2.07261	4.56663	5.59062	3.1763	6.05696
2.6189	10.2899	5.83772	4.98467	5.17906	3.5069
2.58261	4.20646	5.57328	6.13077	4.33297	4.82316
2.51002	1.65149	4.72745	4.98875	4.28667	4.26561
2.88821	3.93118	4.16984	5.80065	4.6089	4.89159
2.07242	3.34767	5.66	3.88452	6.56239	4.40364
1.8201	1.95154	4.08038	5.41607	4.08746	6.27843
2.41502	2.73749	2.70814	5.24406	4.26435	4.44307
2.54208	3.17937	3.16048	6.20737	3.50205	6.86589
3.45119	5.8897	3.8644	4.57258	5.70183	6.80967
2.5411	6.33084	5.11671	6.95894	9.8198	4.04709
1.86094	2.57833	4.53256	6.45229	6.17476	4.31568
2.09249	2.23647	5.35431	4.23118	3.52215	5.54122
2.49424	3.4012	4.7875	5.82714	3.90604	8.00619
2.33204	1.69576	5.00333	4.7866	3.56138	4.37478
2.50635	1.16467	5.13398	5.31937	5.25231	5.46071
2.67251	4.8944	3.86048	5.40542	5.02862	4.64916
2.02863	2.61596	3.33762	6.11367	4.95382	5.83834
1.8694	2.40038	5.8615	4.65742	5.01643	3.60719
2.62311	4.3357	4.4371	5.81748	4.1031	5.01875
2.05576	1.1971	4.30124	5.34822	3.26638	8.25194
2.51456	3.2699	3.81665	3.15987	5.08776	7.54304
3.08751	3.06485	3.23903	2.89639	3.32765	5.55229
2.99691	2.84592	4.3195	4.00352	5.23736	4.07504
3.09235	2.95101	4.34311	4.83605	4.57682	5.6392
3.04233	1.1867	4.62447	5.31316	4.67757	4.31379
2.94458	2.00991	2.90961	4.27978	5.99743	7.935
2.84495	1.53018	3.16146	4.19202	5.45628	5.72921
1.66267	1.53998	3.20446	5.0553	4.09628	6.95639
2.46246	3.32728	3.12917	3.96613	3.69448	6.00876
3.23254	2.50397	2.83516	3.78867	3.62953	3.5675
2.25322	1.84848	3.42986	4.36749	4.05283	4.67162
2.9008	3.44095	3.44197	5.58975	5.02917	5.45669
2.85901	4.01875	4.14485	5.25856	5.35518	5.5052
2.10426	3.3509	3.22063	4.0716	3.56519	5.97644
2.52514	2.99733	4.35844	4.60613	4.77959	8.16892
3.27286	2.61	3.61324	3.37119	4.44084	7.35424
2.27397	2.75838	3.85154	4.04953	3.68017	5.64211
2.27509	2.14879	4.58415	10.0301	3.11876	5.42884
3.04741	1.46093	4.63321	5.72438	3.42726	7.54398
2.73818	1.69081	5.05233	5.06083	4.45341	7.5685
2.15677	2.40019	4.20094	4.55231	2.88431	5.85003
2.63712	1.91925	2.85866	4.04101	4.31071	7.56327
2.64955	2.92204	5.16659	5.218	4.58134	4.767
2.6305	2.57627	4.64906	5.62685	4.05343	7.00376
2.52555	1.69402	5.33207	5.10126	4.19278	5.09798
3.12201	4.67383	3.56229	5.30627	5.53924	6.03275
2.46759	6.58952	3.7339	3.60533	6.09727	5.29471
2.4272	1.32785	3.28443	5.30764	5.36303	6.04611
1.8645	2.14497	3.71586	3.98162	5.61397	6.45668
2.20336	3.13382	3.1403	3.84131	5.17339	4.89603
2.30362	3.73691	3.81685	5.57458	4.76322	4.1494
2.27151	2.68351	4.60974	5.0214	4.01831	4.93715
2.32527	2.62831	5.05219	4.22755	4.15548	7.74465
2.33724	2.75255	4.14852	5.52386	3.66293	5.29575
2.46796	2.09241	3.3579	6.21108	5.14177	6.22049
2.22438	1.53362	3.9112	4.42291	4.29603	7.05656
2.494	1.83898	4.03616	3.36919	3.74575	4.34962
2.43365	3.51568	3.57205	3.76612	3.1866	4.81145
2.71989	1.87947	4.90662	4.51667	3.18525	8.04656
2.55454	1.60098	3.19482	2.73558	5.18978	6.38076
2.17709	2.05859	4.41412	3.93372	4.52846	5.40985
2.3491	1.62291	3.27885	4.45851	3.06167	6.3798
1.89945	2.71956	4.07909	4.09951	7.14512	3.34789
1.88684	1.77884	5.54971	3.74819	5.50127	4.1657
2.24246	2.83924	4.68315	3.73163	5.81123	7.5948
2.46682	4.60893	4.44718	3.24367	5.49297	5.69218
2.77433	2.75415	4.47881	3.49087	3.86527	4.5867
2.43476	4.31423	3.90688	4.323	5.25659	6.12724
2.41065	3.10026	5.23143	3.36246	7.61688	6.93644
2.05634	4.17474	3.30138	3.41356	1.93928	4.81614
2.72986	4.72613	5.67402	4.8246	2.74198	6.18057
2.53683	1.88896	2.80941	5.00187	2.16538	6.97661
2.62628	3.16849	2.58571	2.43321	2.71571	6.51463
2.92025	2.97885	3.24237	4.16594	5.76853	3.77427
2.14838	2.2722	2.95396	3.89743	2.48364	4.98941
3.51025	1.75559	2.87143	5.12199	1.64161	5.06603
2.71562	1.64855	2.74092	6.13146	2.9299	10.6757
3.29257	2.15037	2.79278	4.42968	3.03916	4.94829
2.90929	2.34411	3.62275	4.64817	6.34711	12.4883
3.05998	10.9366	3.55507	4.4145	5.92427	4.26836
2.74432	2.19888	4.91731	6.08765	3.90857	4.18878
3.32664	2.82172	3.53812	4.44862	3.89312	6.21575
2.29872	3.1536	3.04638	3.59701	4.57435	6.31257
2.56355	3.20035	3.5032	5.89478	3.72952	5.27922
3.28127	2.39347	4.61763	5.68062	3.28984	6.35209
2.71667	3.31883	3.1025	4.67332	5.4952	7.80796
3.13185	4.47836	4.40873	3.64188	4.13904	5.88157
3.1167	3.24261	3.37688	5.26721	5.94668	5.83556
3.02332	3.23807	3.53989	5.06189	5.16029	7.09999
3.18889	2.60144	4.22716	4.17985	3.34467	6.76158
2.06202	3.05118	5.85891	5.02971	5.35618	6.88715
2.17613	6.44205	4.2189	6.32626	3.43949	5.44354
2.59005	2.82225	4.77049	3.42445	3.12495	4.12932
2.65449	3.48121	3.92573	6.00422	2.27004	4.99208
2.33516	1.76073	3.37641	4.89695	2.88735	3.16512
2.19743	8.37051	5.38534	5.28399	3.40362	9.49779
3.58967	2.26066	4.32898	4.48331	3.78488	5.29037
2.28729	2.42908	3.42206	4.82779	4.90776	2.9552
1.89859	2.96944	5.08884	6.18111	2.86919	7.75728
1.92979	2.93278	3.98264	9.4362	3.67348	4.01049
2.3921	3.32936	4.51388	6.28456	4.56137	4.91862
2.27557	5.19941	4.61273	5.85452	4.25245	7.34472
2.27978	2.10612	4.56737	5.38319	4.64717	5.80619
2.3345	3.0009	2.68304	5.75989	4.77913	6.85975
2.63938	5.08776	3.95962	4.49753	3.92943	3.65134
2.39161	3.02838	2.73842	4.00591	3.23547	6.20653
3.01133	2.78346	3.67749	6.53897	5.46173	4.83938
2.87399	2.82823	4.34798	4.9636	3.61752	8.49957
2.46398	4.28811	3.4074	6.15056	2.78485	8.79033
2.838	2.52867	3.97115	5.07031	2.14202	4.39854
2.68562	2.2148	3.01054	5.69753	2.07409	4.01792
2.65267	2.90215	2.70046	5.58465	4.29802	6.57782
2.60833	4.48855	4.80499	5.41805	3.46587	3.65618
2.1319	4.99705	3.70144	6.26123	5.3619	5.26087
2.4131	5.04773	3.2194	5.24473	2.81939	4.23652
2.36554	3.50216	5.42884	5.22192	6.9935	5.5944
2.33975	4.85351	4.17837	5.20092	7.24911	4.13169
1.84393	3.23955	4.26353	4.39268	4.88856	8.18756
2.34264	2.34296	3.36605	2.78938	2.92876	4.13019
2.5505	2.47975	3.64185	6.71305	4.03968	5.01747
3.11426	3.79641	4.14902	5.18764	6.03207	4.96981
1.70554	3.34383	4.56833	5.12718	3.94652	5.46933
3.02855	3.47472	4.57347	5.84042	3.73849	4.37569
2.41506	2.98672	4.24215	5.98523	3.18405	5.12299
2.03212	5.95629	4.13963	5.06242	4.21956	11.0073
2.35206	2.56457	2.72065	10.0814	3.18987	10.9358
2.44529	7.09699	3.59084	3.85716	3.1806	7.51681
2.89308	7.3624	4.99832	5.19713	4.53921	4.4039
2.22828	6.12139	3.83247	4.84291	2.23231	7.13362
3.17563	6.93068	6.38675	4.91555	2.55825	5.67773
2.48792	4.3642	2.48468	4.30047	3.30221	4.10104
2.25697	18.3416	3.15798	3.52444	1.78697	6.29821
2.79383	3.12118	3.82245	5.77076	4.05517	3.226
2.37903	2.71643	3.30307	7.44105	3.0974	7.24325
2.5949	2.23817	2.69496	3.69485	3.97023	7.27531
2.90152	3.46003	4.71739	3.65042	4.82803	5.73675
2.3125	2.57942	4.19109	4.26135	3.92281	5.35903
2.38761	2.02427	4.05941	5.81975	5.03808	5.65837
2.04262	3.11859	4.61617	4.80017	4.44282	6.78263
3.04196	2.25357	5.58303	6.13801	4.8877	4.69484
2.49291	2.61	3.84312	4.512	4.56377	5.5054
2.05517	2.49495	3.94814	6.19241	6.05345	5.9588
2.45621	1.77306	3.01709	5.02863	4.17047	5.92773
2.90163	2.31482	2.39095	3.33821	5.49337	5.39564
2.92553	1.8963	3.50673	4.8258	4.302	3.82721
